# Supplementary material for: [2-(Phenyl­diazen­yl)pyrrolato]bis(2-pyridylphen­yl)iridium(III)
Source: Acta Crystallogr Sect E Struct Rep Online. 2008 Feb 20;64(Pt 3):m490. doi: 10.1107/S1600536808004443 (PMC2960816; doi:10.1107/S1600536808004443)
Supplement: Supplementary file 1 [file e-64-0m490-sup1.cif]

##############################################################################
###                                                                        ###
###        Electronic paper (Acta Crystallographica Section E)             ###
###                                                                        ###
##############################################################################
#                                                                            #
# This CIF contains the data in a paper accepted for publication in Acta     #
# Crystallographica Section E. It conforms to the requirements of Notes      #
# for Authors for Section E, and has been peer reviewed under the auspices   #
# of the IUCr Commission on Journals.                                        #
#                                                                            #
# Full details of the Crystallographic Information File format               #
# are given in the paper "The Crystallographic Information File (CIF):       #
# a New Standard Archive File for Crystallography" by S. R. Hall, F. H.      #
# Allen and I. D. Brown [Acta Cryst. (1991), A47, 655-685].                  #
#                                                                            #
# The current version of the core CIF dictionary is obtainable from          #
# ftp://ftp.iucr.org/pub/cif_core.dic. The current version number is 2.1.    #
#                                                                            #
# Software is freely available for graphical display of the structure(s) in  #
# this CIF.  For information consult the CIF home page http://www.iucr.org/  #
# cif/home.html                                                              #
#                                                                            #
##############################################################################
                                             
data_I
_audit_creation_method     SHELXL97
_chemical_name_systematic
;
[2-(Phenyldiazenyl)pyrrolato]bis(2-pyridylphenyl)iridium(III)
;
_chemical_name_common     ?
_chemical_formula_moiety     'C32 H24 Ir N5'
_chemical_formula_sum     'C32 H24 Ir N5'
_chemical_formula_iupac     '[Ir (C10 H8 N3) (C11 H8 N)2]'
_chemical_formula_weight     670.76
_chemical_melting_point     ?
_symmetry_cell_setting     monoclinic
_symmetry_space_group_name_H-M     'C 2/c'
_symmetry_space_group_name_Hall     '-C 2yc'
loop_
    _symmetry_equiv_pos_as_xyz
    'x, y, z'
    '-x, y, -z+1/2'
    'x+1/2, y+1/2, z'
    '-x+1/2, y+1/2, -z+1/2'
    '-x, -y, -z'
    'x, -y, z-1/2'
    '-x+1/2, -y+1/2, -z'
    'x+1/2, -y+1/2, z-1/2'
_cell_length_a     17.5606(14)
_cell_length_b     11.0213(9)
_cell_length_c     26.673(2)
_cell_angle_alpha     90.00
_cell_angle_beta     93.2820(10)
_cell_angle_gamma     90.00
_cell_volume     5153.9(7)
_cell_formula_units_Z     8
_cell_measurement_reflns_used     4482
_cell_measurement_theta_min     4.581
_cell_measurement_theta_max     52.645
_cell_measurement_temperature     293(2)
_exptl_crystal_description     prism
_exptl_crystal_colour     red
_exptl_crystal_size_max     0.224
_exptl_crystal_size_mid     0.135
_exptl_crystal_size_min     0.061
_exptl_crystal_density_diffrn     1.729
_exptl_crystal_density_meas     ?
_exptl_crystal_density_method     'not measured'
_exptl_crystal_F_000     2624
_exptl_absorpt_coefficient_mu     5.212
_exptl_absorpt_correction_type     multi-scan
_exptl_absorpt_process_details     '(SADABS; Sheldrick, 2001)'
_exptl_absorpt_correction_T_min     0.75419
_exptl_absorpt_correction_T_max     1.00000
_exptl_special_details
;
;
_diffrn_ambient_temperature     293(2)
_diffrn_radiation_type     MoK\a
_diffrn_radiation_wavelength     0.71073
_diffrn_radiation_source     'fine-focus sealed tube'
_diffrn_radiation_monochromator     graphite
_diffrn_measurement_device_type     'Bruker SMART APEX CCD area-detector'
_diffrn_measurement_method     '\f and \w'
_diffrn_detector_area_resol_mean     ?
_diffrn_reflns_number     14220
_diffrn_reflns_av_R_equivalents     0.1398
_diffrn_reflns_av_sigmaI/netI     0.1110
_diffrn_reflns_theta_min     2.18
_diffrn_reflns_theta_max     26.50
_diffrn_reflns_theta_full     26.50
_diffrn_measured_fraction_theta_max     0.997
_diffrn_measured_fraction_theta_full     0.997
_diffrn_reflns_limit_h_min     -21
_diffrn_reflns_limit_h_max     22
_diffrn_reflns_limit_k_min     -13
_diffrn_reflns_limit_k_max     6
_diffrn_reflns_limit_l_min     -33
_diffrn_reflns_limit_l_max     33
_diffrn_standards_number     ?
_diffrn_standards_interval_count     ?
_diffrn_standards_interval_time     ?
_diffrn_standards_decay_%     ?
_refine_special_details
;
 Refinement of F^2^ against ALL reflections.  The weighted R-factor wR and
 goodness of fit S are based on F^2^, conventional R-factors R are based
 on F, with F set to zero for negative F^2^. The threshold expression of
 F^2^ > 2sigma(F^2^) is used only for calculating R-factors(gt) etc. and is
 not relevant to the choice of reflections for refinement.  R-factors based
 on F^2^ are statistically about twice as large as those based on F, and R-
 factors based on ALL data will be even larger.
;
_reflns_number_total     5327
_reflns_number_gt     4228
_reflns_threshold_expression     I>2\s(I)
_refine_ls_structure_factor_coef     Fsqd
_refine_ls_matrix_type     full
_refine_ls_R_factor_all     0.0597
_refine_ls_R_factor_gt     0.0479
_refine_ls_wR_factor_gt     0.1033
_refine_ls_wR_factor_ref     0.1071
_refine_ls_goodness_of_fit_ref     0.970
_refine_ls_restrained_S_all     0.970
_refine_ls_number_reflns     5327
_refine_ls_number_parameters     343
_refine_ls_number_restraints     0
_refine_ls_hydrogen_treatment     constr
_refine_ls_weighting_scheme     calc
_refine_ls_weighting_details
               'calc w = 1/[\s^2^(Fo^2^)+(0.0284P)^2^] where P=(Fo^2^+2Fc^2^)/3'
_atom_sites_solution_hydrogens     geom
_atom_sites_solution_primary     direct
_atom_sites_solution_secondary     difmap
_refine_ls_shift/su_max     0.002
_refine_ls_shift/su_mean     0.000
_refine_diff_density_max     4.148
_refine_diff_density_min     -2.375
_refine_ls_extinction_method     none
_refine_ls_extinction_coef     ?
loop_
    _atom_type_symbol
    _atom_type_description
    _atom_type_scat_dispersion_real
    _atom_type_scat_dispersion_imag
    _atom_type_scat_source
    'C' 'C' 0.0033 0.0016
                         'International Tables Vol C Tables 4.2.6.8 and 6.1.1.4'
    'H' 'H' 0.0000 0.0000
                         'International Tables Vol C Tables 4.2.6.8 and 6.1.1.4'
    'N' 'N' 0.0061 0.0033
                         'International Tables Vol C Tables 4.2.6.8 and 6.1.1.4'
    'Ir' 'Ir' -1.4442 7.9887
                         'International Tables Vol C Tables 4.2.6.8 and 6.1.1.4'
_computing_data_collection     'SMART (Bruker, 2001)'
_computing_cell_refinement     'SAINT-Plus (Bruker, 2001)'
_computing_data_reduction     'SAINT-Plus (Bruker, 2001)'
_computing_structure_solution     'SHELXS97 (Sheldrick, 2008)'
_computing_structure_refinement     'SHELXL97 (Sheldrick, 2008)'
_computing_molecular_graphics     'SHELXTL (Version 5.0; Sheldrick, 2008)'
_computing_publication_material     'SHELXTL (Version 5.0; Sheldrick, 2008)'
loop_
    _atom_site_type_symbol
    _atom_site_label
    _atom_site_fract_x
    _atom_site_fract_y
    _atom_site_fract_z
    _atom_site_U_iso_or_equiv
    _atom_site_adp_type
    _atom_site_calc_flag
    _atom_site_refinement_flags
    _atom_site_occupancy
    _atom_site_disorder_assembly
    _atom_site_disorder_group
    Ir Ir 0.118518(14) 0.76861(2) 0.384282(9) 0.02997(11) Uani d . 1 . .
    N N1 0.0029(3) 0.6954(5) 0.3915(2) 0.0339(12) Uani d . 1 . .
    N N2 -0.0012(3) 0.5952(5) 0.4165(2) 0.0366(13) Uani d . 1 . .
    N N3 0.1331(3) 0.6047(5) 0.42223(18) 0.0332(12) Uani d . 1 . .
    N N4 0.1050(3) 0.8704(5) 0.44743(17) 0.0312(12) Uani d . 1 . .
    N N5 0.1403(3) 0.6834(5) 0.31918(18) 0.0358(12) Uani d . 1 . .
    C C1 0.0655(4) 0.5480(6) 0.4316(3) 0.0392(16) Uani d . 1 . .
    C C2 0.0800(4) 0.4391(6) 0.4596(3) 0.0487(19) Uani d . 1 . .
    H H2 0.0442 0.3854 0.4712 0.058 Uiso calc R 1 . .
    C C3 0.1589(5) 0.4304(7) 0.4660(3) 0.052(2) Uani d . 1 . .
    H H3 0.1866 0.3689 0.4825 0.063 Uiso calc R 1 . .
    C C4 0.1888(4) 0.5342(7) 0.4422(3) 0.0485(19) Uani d . 1 . .
    H H4 0.2405 0.5509 0.4408 0.058 Uiso calc R 1 . .
    C C5 -0.0713(4) 0.7448(6) 0.3781(3) 0.0353(16) Uani d . 1 . .
    C C6 -0.1359(4) 0.7030(7) 0.3983(3) 0.0497(19) Uani d . 1 . .
    H H6 -0.1327 0.6402 0.4216 0.060 Uiso calc R 1 . .
    C C7 -0.2066(5) 0.7536(8) 0.3844(4) 0.065(3) Uani d . 1 . .
    H H7 -0.2503 0.7227 0.3978 0.079 Uiso calc R 1 . .
    C C8 -0.2124(4) 0.8471(8) 0.3516(3) 0.060(2) Uani d . 1 . .
    H H8 -0.2597 0.8820 0.3434 0.072 Uiso calc R 1 . .
    C C9 -0.1483(4) 0.8905(8) 0.3305(3) 0.059(2) Uani d . 1 . .
    H H9 -0.1523 0.9549 0.3080 0.071 Uiso calc R 1 . .
    C C10 -0.0775(4) 0.8385(7) 0.3426(2) 0.0458(18) Uani d . 1 . .
    H H10 -0.0345 0.8658 0.3273 0.055 Uiso calc R 1 . .
    C C11 0.1086(4) 0.8273(7) 0.4944(2) 0.0412(16) Uani d . 1 . .
    H H11 0.1147 0.7442 0.4992 0.049 Uiso calc R 1 . .
    C C12 0.1037(4) 0.8995(7) 0.5356(2) 0.0483(19) Uani d . 1 . .
    H H12 0.1046 0.8655 0.5676 0.058 Uiso calc R 1 . .
    C C13 0.0976(4) 1.0214(8) 0.5296(3) 0.054(2) Uani d . 1 . .
    H H13 0.0958 1.0724 0.5573 0.065 Uiso calc R 1 . .
    C C14 0.0939(4) 1.0684(7) 0.4814(3) 0.0498(19) Uani d . 1 . .
    H H14 0.0887 1.1517 0.4766 0.060 Uiso calc R 1 . .
    C C15 0.0978(4) 0.9916(6) 0.4402(2) 0.0360(15) Uani d . 1 . .
    C C16 0.0931(4) 1.0276(6) 0.3870(2) 0.0372(15) Uani d . 1 . .
    C C17 0.0809(4) 1.1486(7) 0.3711(3) 0.054(2) Uani d . 1 . .
    H H17 0.0770 1.2102 0.3946 0.065 Uiso calc R 1 . .
    C C18 0.0749(5) 1.1744(8) 0.3212(4) 0.065(2) Uani d . 1 . .
    H H18 0.0661 1.2536 0.3103 0.078 Uiso calc R 1 . .
    C C19 0.0820(4) 1.0820(8) 0.2866(3) 0.055(2) Uani d . 1 . .
    H H19 0.0785 1.0997 0.2525 0.066 Uiso calc R 1 . .
    C C20 0.0940(4) 0.9656(7) 0.3021(3) 0.0435(17) Uani d . 1 . .
    H H20 0.0980 0.9050 0.2781 0.052 Uiso calc R 1 . .
    C C21 0.1005(3) 0.9341(6) 0.3536(2) 0.0328(14) Uani d . 1 . .
    C C22 0.2299(4) 0.8077(6) 0.3802(2) 0.0330(14) Uani d . 1 . .
    C C23 0.2771(4) 0.8709(6) 0.4162(2) 0.0388(16) Uani d . 1 . .
    H H23 0.2568 0.9012 0.4452 0.047 Uiso calc R 1 . .
    C C24 0.3538(4) 0.8875(6) 0.4080(3) 0.0417(17) Uani d . 1 . .
    H H24 0.3839 0.9310 0.4315 0.050 Uiso calc R 1 . .
    C C25 0.3867(4) 0.8421(7) 0.3667(3) 0.0475(18) Uani d . 1 . .
    H H25 0.4384 0.8534 0.3625 0.057 Uiso calc R 1 . .
    C C26 0.3418(4) 0.7792(6) 0.3312(3) 0.0440(18) Uani d . 1 . .
    H H26 0.3630 0.7492 0.3025 0.053 Uiso calc R 1 . .
    C C27 0.2634(4) 0.7606(6) 0.3388(3) 0.0361(16) Uani d . 1 . .
    C C28 0.2131(4) 0.6904(6) 0.3034(2) 0.0350(15) Uani d . 1 . .
    C C29 0.2321(4) 0.6370(7) 0.2595(3) 0.0487(18) Uani d . 1 . .
    H H29 0.2806 0.6485 0.2481 0.058 Uiso calc R 1 . .
    C C30 0.1803(5) 0.5667(7) 0.2323(3) 0.056(2) Uani d . 1 . .
    H H30 0.1938 0.5294 0.2029 0.067 Uiso calc R 1 . .
    C C31 0.1093(4) 0.5521(8) 0.2487(3) 0.055(2) Uani d . 1 . .
    H H31 0.0739 0.5027 0.2313 0.067 Uiso calc R 1 . .
    C C32 0.0902(4) 0.6121(7) 0.2918(3) 0.051(2) Uani d . 1 . .
    H H32 0.0410 0.6032 0.3026 0.061 Uiso calc R 1 . .
loop_
    _atom_site_aniso_label
    _atom_site_aniso_U_11
    _atom_site_aniso_U_22
    _atom_site_aniso_U_33
    _atom_site_aniso_U_12
    _atom_site_aniso_U_13
    _atom_site_aniso_U_23
    Ir 0.02407(15) 0.03860(17) 0.02744(14) -0.00330(11) 0.00326(9) -0.00461(11)
    N1 0.027(3) 0.035(3) 0.040(3) -0.008(3) 0.004(2) -0.004(3)
    N2 0.031(3) 0.035(3) 0.044(3) -0.006(3) 0.010(2) -0.009(3)
    N3 0.039(3) 0.034(3) 0.027(3) -0.001(3) 0.006(2) -0.007(2)
    N4 0.021(3) 0.048(3) 0.025(3) -0.001(3) 0.006(2) -0.006(2)
    N5 0.029(3) 0.052(3) 0.027(3) -0.009(3) 0.002(2) -0.002(3)
    C1 0.028(4) 0.044(4) 0.046(4) -0.001(3) 0.006(3) -0.009(3)
    C2 0.046(5) 0.041(4) 0.060(5) -0.003(4) 0.014(4) 0.007(4)
    C3 0.053(5) 0.047(4) 0.057(5) 0.010(4) 0.001(4) 0.004(4)
    C4 0.030(4) 0.056(5) 0.060(5) 0.008(4) 0.004(3) -0.005(4)
    C5 0.024(4) 0.044(4) 0.038(4) 0.001(3) 0.006(3) -0.009(3)
    C6 0.039(4) 0.043(4) 0.068(5) 0.000(4) 0.016(4) 0.005(4)
    C7 0.027(4) 0.079(6) 0.091(7) -0.004(4) 0.012(4) -0.001(5)
    C8 0.038(4) 0.080(6) 0.062(5) 0.014(5) -0.003(4) -0.005(5)
    C9 0.040(4) 0.088(6) 0.049(5) 0.007(5) -0.001(4) 0.017(4)
    C10 0.029(4) 0.068(5) 0.041(4) 0.002(4) 0.006(3) 0.001(4)
    C11 0.036(4) 0.051(4) 0.037(4) 0.001(4) 0.003(3) 0.001(3)
    C12 0.044(4) 0.074(6) 0.027(4) -0.002(4) 0.006(3) -0.011(4)
    C13 0.047(5) 0.077(6) 0.038(4) 0.000(4) 0.000(3) -0.023(4)
    C14 0.047(5) 0.052(5) 0.050(4) 0.007(4) 0.001(4) -0.011(4)
    C15 0.024(3) 0.046(4) 0.039(4) 0.002(3) 0.004(3) -0.007(3)
    C16 0.028(3) 0.045(4) 0.039(4) 0.002(3) 0.003(3) 0.004(3)
    C17 0.048(5) 0.049(5) 0.067(5) 0.003(4) 0.007(4) 0.005(4)
    C18 0.047(5) 0.058(5) 0.091(7) 0.005(5) 0.004(5) 0.032(5)
    C19 0.037(4) 0.077(6) 0.052(5) -0.001(4) 0.007(3) 0.021(4)
    C20 0.035(4) 0.056(5) 0.039(4) -0.006(4) 0.005(3) 0.005(3)
    C21 0.026(3) 0.029(3) 0.045(4) -0.002(3) 0.013(3) 0.003(3)
    C22 0.030(4) 0.036(3) 0.033(3) -0.004(3) 0.001(3) 0.007(3)
    C23 0.030(4) 0.047(4) 0.040(4) -0.004(3) 0.001(3) -0.008(3)
    C24 0.030(4) 0.046(4) 0.048(4) -0.005(3) -0.008(3) 0.004(3)
    C25 0.021(3) 0.062(5) 0.059(5) -0.003(4) -0.001(3) 0.003(4)
    C26 0.032(4) 0.048(4) 0.053(4) 0.001(3) 0.016(3) -0.004(3)
    C27 0.033(4) 0.035(4) 0.041(4) 0.002(3) 0.006(3) -0.003(3)
    C28 0.029(3) 0.046(4) 0.031(3) 0.004(3) 0.006(3) 0.002(3)
    C29 0.046(4) 0.058(5) 0.044(4) 0.002(4) 0.015(3) -0.005(4)
    C30 0.059(5) 0.068(5) 0.040(4) 0.018(5) -0.002(4) -0.020(4)
    C31 0.045(5) 0.082(6) 0.038(4) 0.007(4) -0.010(3) -0.029(4)
    C32 0.037(4) 0.063(5) 0.054(5) -0.003(4) 0.004(3) -0.025(4)
_geom_special_details
;
 All esds (except the esd in the dihedral angle between two l.s. planes)
 are estimated using the full covariance matrix.  The cell esds are taken
 into account individually in the estimation of esds in distances, angles
 and torsion angles; correlations between esds in cell parameters are only
 used when they are defined by crystal symmetry.  An approximate (isotropic)
 treatment of cell esds is used for estimating esds involving l.s. planes.
;
loop_
    _geom_bond_atom_site_label_1
    _geom_bond_atom_site_label_2
    _geom_bond_site_symmetry_2
    _geom_bond_distance
    _geom_bond_publ_flag
    Ir C22 . 2.012(6) yes
    Ir C21 . 2.016(6) yes
    Ir N5 . 2.030(5) yes
    Ir N4 . 2.049(5) yes
    Ir N3 . 2.079(5) yes
    Ir N1 . 2.204(5) yes
    N1 N2 . 1.293(7) no
    N1 C5 . 1.438(9) no
    N2 C1 . 1.324(8) no
    N3 C4 . 1.336(8) no
    N3 C1 . 1.377(8) no
    N4 C11 . 1.339(8) no
    N4 C15 . 1.355(9) no
    N5 C32 . 1.362(8) no
    N5 C28 . 1.370(8) no
    C1 C2 . 1.429(9) no
    C2 C3 . 1.389(11) no
    C2 H2 . 0.9300 no
    C3 C4 . 1.423(10) no
    C3 H3 . 0.9300 no
    C4 H4 . 0.9300 no
    C5 C6 . 1.364(10) no
    C5 C10 . 1.400(10) no
    C6 C7 . 1.392(11) no
    C6 H6 . 0.9300 no
    C7 C8 . 1.352(12) no
    C7 H7 . 0.9300 no
    C8 C9 . 1.373(11) no
    C8 H8 . 0.9300 no
    C9 C10 . 1.390(9) no
    C9 H9 . 0.9300 no
    C10 H10 . 0.9300 no
    C11 C12 . 1.364(9) no
    C11 H11 . 0.9300 no
    C12 C13 . 1.357(11) no
    C12 H12 . 0.9300 no
    C13 C14 . 1.383(10) no
    C13 H13 . 0.9300 no
    C14 C15 . 1.394(9) no
    C14 H14 . 0.9300 no
    C15 C16 . 1.469(9) no
    C16 C21 . 1.374(9) no
    C16 C17 . 1.411(10) no
    C17 C18 . 1.361(11) no
    C17 H17 . 0.9300 no
    C18 C19 . 1.384(12) no
    C18 H18 . 0.9300 no
    C19 C20 . 1.360(10) no
    C19 H19 . 0.9300 no
    C20 C21 . 1.417(9) no
    C20 H20 . 0.9300 no
    C22 C27 . 1.383(10) no
    C22 C23 . 1.415(8) no
    C23 C24 . 1.389(9) no
    C23 H23 . 0.9300 no
    C24 C25 . 1.368(9) no
    C24 H24 . 0.9300 no
    C25 C26 . 1.382(10) no
    C25 H25 . 0.9300 no
    C26 C27 . 1.418(11) no
    C26 H26 . 0.9300 no
    C27 C28 . 1.474(9) no
    C28 C29 . 1.369(9) no
    C29 C30 . 1.371(10) no
    C29 H29 . 0.9300 no
    C30 C31 . 1.355(11) no
    C30 H30 . 0.9300 no
    C31 C32 . 1.384(9) no
    C31 H31 . 0.9300 no
    C32 H32 . 0.9300 no
loop_
    _geom_angle_atom_site_label_1
    _geom_angle_atom_site_label_2
    _geom_angle_atom_site_label_3
    _geom_angle_site_symmetry_1
    _geom_angle_site_symmetry_3
    _geom_angle
    _geom_angle_publ_flag
    C22 Ir C21 . . 85.1(2) yes
    C22 Ir N5 . . 79.7(2) yes
    C21 Ir N5 . . 96.0(2) yes
    C22 Ir N4 . . 94.9(2) yes
    C21 Ir N4 . . 79.4(2) yes
    N5 Ir N4 . . 173.2(2) yes
    C22 Ir N3 . . 96.8(2) yes
    C21 Ir N3 . . 174.5(2) yes
    N5 Ir N3 . . 89.5(2) yes
    N4 Ir N3 . . 95.3(2) yes
    C22 Ir N1 . . 170.6(2) yes
    C21 Ir N1 . . 104.0(2) yes
    N5 Ir N1 . . 97.2(2) yes
    N4 Ir N1 . . 88.74(19) yes
    N3 Ir N1 . . 74.2(2) yes
    N2 N1 C5 . . 112.0(5) no
    N2 N1 Ir . . 115.9(4) n
    C5 N1 Ir . . 131.7(4) n
    N1 N2 C1 . . 114.7(6) no
    C4 N3 C1 . . 106.4(6) no
    C4 N3 Ir . . 140.1(5) n
    C1 N3 Ir . . 113.5(4) n
    C11 N4 C15 . . 118.9(6) no
    C11 N4 Ir . . 125.1(5) n
    C15 N4 Ir . . 115.9(4) n
    C32 N5 C28 . . 117.0(6) no
    C32 N5 Ir . . 125.3(5) n
    C28 N5 Ir . . 117.5(4) n
    N2 C1 N3 . . 121.5(6) no
    N2 C1 C2 . . 128.1(7) no
    N3 C1 C2 . . 110.3(6) no
    C3 C2 C1 . . 105.6(7) no
    C3 C2 H2 . . 127.2 no
    C1 C2 H2 . . 127.2 no
    C2 C3 C4 . . 106.3(6) no
    C2 C3 H3 . . 126.9 no
    C4 C3 H3 . . 126.9 no
    N3 C4 C3 . . 111.4(6) no
    N3 C4 H4 . . 124.3 no
    C3 C4 H4 . . 124.3 no
    C6 C5 C10 . . 118.8(7) no
    C6 C5 N1 . . 122.3(6) no
    C10 C5 N1 . . 118.8(6) no
    C5 C6 C7 . . 120.5(8) no
    C5 C6 H6 . . 119.8 no
    C7 C6 H6 . . 119.8 no
    C8 C7 C6 . . 120.8(9) no
    C8 C7 H7 . . 119.6 no
    C6 C7 H7 . . 119.6 no
    C7 C8 C9 . . 119.8(8) no
    C7 C8 H8 . . 120.1 no
    C9 C8 H8 . . 120.1 no
    C8 C9 C10 . . 120.3(8) no
    C8 C9 H9 . . 119.9 no
    C10 C9 H9 . . 119.9 no
    C9 C10 C5 . . 119.7(7) no
    C9 C10 H10 . . 120.1 no
    C5 C10 H10 . . 120.1 no
    N4 C11 C12 . . 123.1(7) no
    N4 C11 H11 . . 118.5 no
    C12 C11 H11 . . 118.5 no
    C13 C12 C11 . . 119.4(7) no
    C13 C12 H12 . . 120.3 no
    C11 C12 H12 . . 120.3 no
    C12 C13 C14 . . 118.7(7) no
    C12 C13 H13 . . 120.6 no
    C14 C13 H13 . . 120.6 no
    C13 C14 C15 . . 120.3(7) no
    C13 C14 H14 . . 119.9 no
    C15 C14 H14 . . 119.9 no
    N4 C15 C14 . . 119.6(6) no
    N4 C15 C16 . . 113.8(6) no
    C14 C15 C16 . . 126.5(7) no
    C21 C16 C17 . . 122.1(6) no
    C21 C16 C15 . . 114.9(6) no
    C17 C16 C15 . . 123.0(7) no
    C18 C17 C16 . . 119.6(8) no
    C18 C17 H17 . . 120.2 no
    C16 C17 H17 . . 120.2 no
    C17 C18 C19 . . 119.6(8) no
    C17 C18 H18 . . 120.2 no
    C19 C18 H18 . . 120.2 no
    C20 C19 C18 . . 120.7(7) no
    C20 C19 H19 . . 119.6 no
    C18 C19 H19 . . 119.6 no
    C19 C20 C21 . . 121.8(7) no
    C19 C20 H20 . . 119.1 no
    C21 C20 H20 . . 119.1 no
    C16 C21 C20 . . 116.1(6) no
    C16 C21 Ir . . 115.7(5) n
    C20 C21 Ir . . 128.1(5) n
    C27 C22 C23 . . 117.9(6) no
    C27 C22 Ir . . 115.0(5) n
    C23 C22 Ir . . 127.0(5) n
    C24 C23 C22 . . 119.6(6) no
    C24 C23 H23 . . 120.2 no
    C22 C23 H23 . . 120.2 no
    C25 C24 C23 . . 122.4(6) no
    C25 C24 H24 . . 118.8 no
    C23 C24 H24 . . 118.8 no
    C24 C25 C26 . . 119.0(6) no
    C24 C25 H25 . . 120.5 no
    C26 C25 H25 . . 120.5 no
    C25 C26 C27 . . 119.6(7) no
    C25 C26 H26 . . 120.2 no
    C27 C26 H26 . . 120.2 no
    C22 C27 C26 . . 121.4(6) no
    C22 C27 C28 . . 116.2(6) no
    C26 C27 C28 . . 122.4(7) no
    N5 C28 C29 . . 121.0(6) no
    N5 C28 C27 . . 111.6(6) no
    C29 C28 C27 . . 127.3(7) no
    C28 C29 C30 . . 120.6(7) no
    C28 C29 H29 . . 119.7 no
    C30 C29 H29 . . 119.7 no
    C31 C30 C29 . . 119.5(7) no
    C31 C30 H30 . . 120.3 no
    C29 C30 H30 . . 120.3 no
    C30 C31 C32 . . 118.9(7) no
    C30 C31 H31 . . 120.6 no
    C32 C31 H31 . . 120.6 no
    N5 C32 C31 . . 122.7(7) no
    N5 C32 H32 . . 118.6 no
    C31 C32 H32 . . 118.6 no
loop_
    _geom_torsion_atom_site_label_1
    _geom_torsion_atom_site_label_2
    _geom_torsion_atom_site_label_3
    _geom_torsion_atom_site_label_4
    _geom_torsion_site_symmetry_1
    _geom_torsion_site_symmetry_2
    _geom_torsion_site_symmetry_3
    _geom_torsion_site_symmetry_4
    _geom_torsion
    _geom_torsion_publ_flag
    C21 Ir N1 N2 . . . . -171.3(4) n
    N5 Ir N1 N2 . . . . 90.7(4) n
    N4 Ir N1 N2 . . . . -92.6(4) n
    N3 Ir N1 N2 . . . . 3.3(4) n
    C21 Ir N1 C5 . . . . 1.0(6) n
    N5 Ir N1 C5 . . . . -97.1(6) n
    N4 Ir N1 C5 . . . . 79.7(6) n
    N3 Ir N1 C5 . . . . 175.5(6) n
    C5 N1 N2 C1 . . . . -177.5(5) no
    Ir N1 N2 C1 . . . . -3.7(7) no
    C22 Ir N3 C4 . . . . 2.4(7) n
    N5 Ir N3 C4 . . . . 82.0(7) n
    N4 Ir N3 C4 . . . . -93.2(7) n
    N1 Ir N3 C4 . . . . 179.6(7) n
    C22 Ir N3 C1 . . . . -179.4(4) n
    N5 Ir N3 C1 . . . . -99.8(4) n
    N4 Ir N3 C1 . . . . 85.0(4) n
    N1 Ir N3 C1 . . . . -2.2(4) n
    C22 Ir N4 C11 . . . . -95.9(5) n
    C21 Ir N4 C11 . . . . -180.0(5) n
    N3 Ir N4 C11 . . . . 1.5(5) n
    N1 Ir N4 C11 . . . . 75.5(5) n
    C22 Ir N4 C15 . . . . 78.9(5) n
    C21 Ir N4 C15 . . . . -5.2(4) n
    N3 Ir N4 C15 . . . . 176.2(4) n
    N1 Ir N4 C15 . . . . -109.8(5) n
    C22 Ir N5 C32 . . . . 174.5(6) n
    C21 Ir N5 C32 . . . . -101.6(6) n
    N3 Ir N5 C32 . . . . 77.4(6) n
    N1 Ir N5 C32 . . . . 3.4(6) n
    C22 Ir N5 C28 . . . . -0.1(5) n
    C21 Ir N5 C28 . . . . 83.8(5) n
    N3 Ir N5 C28 . . . . -97.2(5) n
    N1 Ir N5 C28 . . . . -171.2(5) n
    N1 N2 C1 N3 . . . . 1.8(9) no
    N1 N2 C1 C2 . . . . -179.9(6) no
    C4 N3 C1 N2 . . . . 179.9(6) no
    Ir N3 C1 N2 . . . . 1.1(8) n
    C4 N3 C1 C2 . . . . 1.4(7) no
    Ir N3 C1 C2 . . . . -177.4(4) n
    N2 C1 C2 C3 . . . . -179.7(7) no
    N3 C1 C2 C3 . . . . -1.3(8) no
    C1 C2 C3 C4 . . . . 0.6(8) no
    C1 N3 C4 C3 . . . . -1.0(8) no
    Ir N3 C4 C3 . . . . 177.3(5) n
    C2 C3 C4 N3 . . . . 0.2(8) no
    N2 N1 C5 C6 . . . . 12.3(9) no
    Ir N1 C5 C6 . . . . -160.2(5) n
    N2 N1 C5 C10 . . . . -167.2(6) no
    Ir N1 C5 C10 . . . . 20.3(9) n
    C10 C5 C6 C7 . . . . -0.7(12) no
    N1 C5 C6 C7 . . . . 179.8(7) no
    C5 C6 C7 C8 . . . . -1.8(14) no
    C6 C7 C8 C9 . . . . 2.1(14) no
    C7 C8 C9 C10 . . . . 0.1(13) no
    C8 C9 C10 C5 . . . . -2.6(12) no
    C6 C5 C10 C9 . . . . 2.8(11) no
    N1 C5 C10 C9 . . . . -177.7(6) no
    C15 N4 C11 C12 . . . . 1.5(10) no
    Ir N4 C11 C12 . . . . 176.0(5) n
    N4 C11 C12 C13 . . . . -2.4(11) no
    C11 C12 C13 C14 . . . . 2.1(11) no
    C12 C13 C14 C15 . . . . -1.1(12) no
    C11 N4 C15 C14 . . . . -0.4(9) no
    Ir N4 C15 C14 . . . . -175.4(5) n
    C11 N4 C15 C16 . . . . -178.9(6) no
    Ir N4 C15 C16 . . . . 6.0(7) n
    C13 C14 C15 N4 . . . . 0.2(11) no
    C13 C14 C15 C16 . . . . 178.6(7) no
    N4 C15 C16 C21 . . . . -3.1(9) no
    C14 C15 C16 C21 . . . . 178.4(7) no
    N4 C15 C16 C17 . . . . 176.2(6) no
    C14 C15 C16 C17 . . . . -2.3(12) no
    C21 C16 C17 C18 . . . . 1.2(12) no
    C15 C16 C17 C18 . . . . -178.1(7) no
    C16 C17 C18 C19 . . . . -1.0(12) no
    C17 C18 C19 C20 . . . . 0.8(12) no
    C18 C19 C20 C21 . . . . -0.7(12) no
    C17 C16 C21 C20 . . . . -1.0(10) no
    C15 C16 C21 C20 . . . . 178.3(6) no
    C17 C16 C21 Ir . . . . 179.4(6) no
    C15 C16 C21 Ir . . . . -1.3(8) no
    C19 C20 C21 C16 . . . . 0.8(10) no
    C19 C20 C21 Ir . . . . -179.7(5) no
    C22 Ir C21 C16 . . . . -92.5(5) n
    N5 Ir C21 C16 . . . . -171.6(5) n
    N4 Ir C21 C16 . . . . 3.4(5) n
    N1 Ir C21 C16 . . . . 89.4(5) n
    C22 Ir C21 C20 . . . . 88.0(6) n
    N5 Ir C21 C20 . . . . 8.9(6) n
    N4 Ir C21 C20 . . . . -176.1(6) n
    N1 Ir C21 C20 . . . . -90.1(6) n
    C21 Ir C22 C27 . . . . -97.3(5) n
    N5 Ir C22 C27 . . . . -0.3(5) n
    N4 Ir C22 C27 . . . . -176.2(5) n
    N3 Ir C22 C27 . . . . 87.9(5) n
    C21 Ir C22 C23 . . . . 86.6(6) n
    N5 Ir C22 C23 . . . . -176.4(6) n
    N4 Ir C22 C23 . . . . 7.8(6) n
    N3 Ir C22 C23 . . . . -88.2(6) n
    C27 C22 C23 C24 . . . . 2.4(10) no
    Ir C22 C23 C24 . . . . 178.3(5) n
    C22 C23 C24 C25 . . . . -1.7(11) no
    C23 C24 C25 C26 . . . . 1.1(11) no
    C24 C25 C26 C27 . . . . -1.4(11) no
    C23 C22 C27 C26 . . . . -2.7(10) no
    Ir C22 C27 C26 . . . . -179.1(5) n
    C23 C22 C27 C28 . . . . 177.1(6) no
    Ir C22 C27 C28 . . . . 0.7(8) n
    C25 C26 C27 C22 . . . . 2.2(11) no
    C25 C26 C27 C28 . . . . -177.6(7) no
    C32 N5 C28 C29 . . . . 6.0(10) no
    Ir N5 C28 C29 . . . . -179.0(5) n
    C32 N5 C28 C27 . . . . -174.5(6) no
    Ir N5 C28 C27 . . . . 0.5(8) n
    C22 C27 C28 N5 . . . . -0.8(9) no
    C26 C27 C28 N5 . . . . 179.0(6) no
    C22 C27 C28 C29 . . . . 178.7(7) no
    C26 C27 C28 C29 . . . . -1.5(11) no
    N5 C28 C29 C30 . . . . -5.4(11) no
    C27 C28 C29 C30 . . . . 175.2(7) no
    C28 C29 C30 C31 . . . . 1.2(12) no
    C29 C30 C31 C32 . . . . 2.1(13) no
    C28 N5 C32 C31 . . . . -2.6(11) no
    Ir N5 C32 C31 . . . . -177.2(6) n
    C30 C31 C32 N5 . . . . -1.4(13) no
data_global
_journal_date_recd_electronic     2008-01-23
_journal_date_accepted     2008-02-14
_journal_name_full     'Acta Crystallographica, Section E'
_journal_year     2008
_journal_volume     64
_journal_issue      3
_journal_page_first     m490
_journal_page_last     m490
_journal_paper_category     QM
_journal_coeditor_code     AT2539
_publ_contact_author_name     'Professor Long Lu'
_publ_contact_author_address
;
Shanghai Institute of Organic Chemistry
Chinese Academy of Sciences
Shanghai 200032
People's Republic of China
;
_publ_contact_author_email     lulong@mail.sioc.ac.cn
_publ_contact_author_fax     '0086-021-64165203'
_publ_contact_author_phone     '0086-021-54925203'
_publ_section_title
;
[2-(Phenyldiazenyl)pyrrolato]bis(2-pyridylphenyl)iridium(III)
;
loop_
    _publ_author_name
    _publ_author_address
    'Wen-Ying Li'
;
Key Laboratory of Pesticides and Chemical Biology of the Ministry of Education
College of Chemistry
Central China Normal University
Wuhan 430079
People's Republic of China
;
    'Li-Sheng Mao'
;
Shanghai Institute of Organic Chemistry
Chinese Academy of Sciences
Shanghai 200032
People's Republic of China
;
    'Long Lu'
;
Shanghai Institute of Organic Chemistry
Chinese Academy of Sciences
Shanghai 200032
People's Republic of China
;
    'Hong-Wu He'
;
Key Laboratory of Pesticides and Chemical Biology of the Ministry of Education
College of Chemistry
Central China Normal University
Wuhan 430079
People's Republic of China
;
