# Supplementary material for: [2-(Phenyl­diazen­yl)pyrrolato]bis(2-pyridylphen­yl)iridium(III)
Source: Acta Crystallogr Sect E Struct Rep Online. 2008 Feb 20;64(Pt 3):m490. doi: 10.1107/S1600536808004443 (PMC2960816; doi:10.1107/S1600536808004443)
Supplement: Supplementary file 2 [file e-64-0m490-Isup2.hkl]

# 
# h,k,l, Fc-squared, Fo-squared, sigma(Fo-squared) and status flag 
# 
data_I
_shelx_title ' cd27454 in C2/c' 
_shelx_refln_list_code          4 
_shelx_F_calc_maximum      974.76 
_exptl_crystal_F_000      2624.00 
_reflns_d_resolution_high  0.7965 
 
loop_ 
 _symmetry_equiv_pos_as_xyz 
 'x, y, z' 
 '-x, y, -z+1/2' 
 'x+1/2, y+1/2, z' 
 '-x+1/2, y+1/2, -z+1/2' 
 '-x, -y, -z' 
 'x, -y, z-1/2' 
 '-x+1/2, -y+1/2, -z' 
 'x+1/2, -y+1/2, z-1/2' 
 
_cell_length_a    17.5606 
_cell_length_b    11.0213 
_cell_length_c    26.6734 
_cell_angle_alpha  90.000 
_cell_angle_beta   93.282 
_cell_angle_gamma  90.000 
 
_shelx_F_squared_multiplier     1.000 
 
loop_ 
 _refln_index_h 
 _refln_index_k 
 _refln_index_l 
 _refln_F_squared_calc 
 _refln_F_squared_meas 
 _refln_F_squared_sigma 
 _refln_observed_status 
   2   0   0     4388.08     5482.69    316.12 o 
   4   0   0   950157.44  1086107.12  93093.52 o 
   6   0   0   217335.31   261329.94  21581.31 o 
   8   0   0   268720.31   316827.06  20809.71 o 
  10   0   0   107223.18   115098.34   8950.27 o 
  12   0   0    41821.57    38601.83   1523.96 o 
  14   0   0     9430.21    10148.22   1831.84 o 
  16   0   0    21877.66    22156.40   3433.36 o 
  18   0   0    22811.11    19292.82   4188.59 o 
  20   0   0     8805.40     8800.64   1381.91 o 
  22   0   0     9425.67    11108.88   2142.50 o 
   1   1   0     9925.57     8534.53    461.28 o 
   3   1   0      573.82      803.84    124.00 o 
   5   1   0   140920.19   162006.61  11477.58 o 
   7   1   0    14548.35    16369.09    972.66 o 
   9   1   0    14238.89    15573.40    845.48 o 
  11   1   0     7084.47     7972.35    580.39 o 
  13   1   0     2918.50     3415.30    435.25 o 
  15   1   0     5636.86     6720.63    861.24 o 
  17   1   0      677.47      567.89    275.39 o 
  19   1   0      496.61      656.45    404.13 o 
  21   1   0       35.86       47.94    434.17 o 
   0   2   0   265159.94   219294.19  40129.08 o 
   2   2   0    12362.09    11531.41    887.67 o 
   4   2   0    93148.05    87993.34   9213.42 o 
   6   2   0     1771.97     1940.31    227.61 o 
   8   2   0   204149.56   229010.31  10159.94 o 
  10   2   0     3226.96     3631.79    321.40 o 
  12   2   0   116354.57   106597.22  13767.92 o 
  14   2   0     5635.47     5669.34    574.09 o 
  16   2   0    46636.50    44726.18   4677.31 o 
  18   2   0    21389.92    21581.68   2929.91 o 
  20   2   0    20117.92    19289.99   1919.74 o 
   1   3   0     6219.05     5298.57    309.60 o 
   3   3   0     4505.44     4339.33    287.86 o 
   5   3   0    20102.52    20402.89   1460.48 o 
   7   3   0     3214.58     4115.15    640.98 o 
   9   3   0     2226.76     1957.70    331.04 o 
  11   3   0       77.98     -107.15    166.18 o 
  13   3   0    14185.33    13496.52   1264.81 o 
  15   3   0      336.45      231.40    280.97 o 
  17   3   0     8927.77     9667.99   1349.61 o 
  19   3   0      133.85      106.84    368.04 o 
  21   3   0     7039.54     5813.53   1756.85 o 
   0   4   0    81999.27    65469.68  10117.97 o 
   2   4   0      278.21      281.82    143.42 o 
   4   4   0   119292.95   104928.20   9357.73 o 
   6   4   0     7226.21     7641.32    592.59 o 
   8   4   0    63636.03    57475.08   3481.35 o 
  10   4   0    12857.25    12730.96    958.43 o 
  12   4   0    48220.98    46354.45   3665.92 o 
  14   4   0    20064.73    17300.87   3256.60 o 
  16   4   0    28385.30    25371.76   5988.30 o 
  18   4   0     9833.89     9061.40   1237.09 o 
  20   4   0     9163.98     7563.03   1569.38 o 
   1   5   0    37075.36    30559.24   2401.28 o 
   3   5   0    15080.72    13122.10    757.66 o 
   5   5   0    38708.12    37229.09   3294.35 o 
   7   5   0     2207.63     2285.45    400.60 o 
   9   5   0    34406.39    33190.80   3308.51 o 
  11   5   0     1441.84     1601.94    524.46 o 
  13   5   0    14077.69    13604.72   3401.22 o 
  15   5   0       67.46      -42.24    397.20 o 
  17   5   0    11268.13     9686.84   2624.57 o 
  19   5   0       30.21      226.65    530.08 o 
   0   6   0   101273.91    85962.42  12512.22 o 
   2   6   0      648.63      509.48    194.57 o 
   4   6   0    76049.00    64576.14   6935.82 o 
   6   6   0      418.48      435.79    219.92 o 
   8   6   0    49969.40    46565.02   5005.02 o 
  10   6   0     2802.86     2788.25    624.62 o 
  12   6   0    21290.24    18092.09   5222.35 o 
  14   6   0     5979.10     5577.14    945.57 o 
  16   6   0    16448.10    13756.17   3342.30 o 
  18   6   0     4786.85     5019.04   2094.30 o 
   1   7   0     9222.35     7806.60    513.85 o 
   3   7   0    14929.19    13899.36   1051.43 o 
   5   7   0    34858.68    30181.47   2659.80 o 
   7   7   0     5332.53     5219.01   1194.45 o 
   9   7   0    35449.26    32476.30   5950.80 o 
  11   7   0     5692.97     5912.53    891.90 o 
  13   7   0    28528.49    25614.99   5725.84 o 
  15   7   0       61.48      277.74    516.85 o 
  17   7   0    13916.17    14481.46   4017.19 o 
   0   8   0    20216.04    18168.70   2662.06 o 
   2   8   0      178.35      230.49    216.40 o 
   4   8   0    21332.96    20462.21   1244.71 o 
   6   8   0     2273.21     2106.39    563.49 o 
   8   8   0    19712.50    17619.73   2415.67 o 
  10   8   0      866.08      548.53    669.53 o 
  12   8   0    13704.40    12957.74   2592.43 o 
  14   8   0     2900.69     3155.06    814.06 o 
  16   8   0     4624.75     4586.28   1092.68 o 
   1   9   0    17531.78    18208.06    801.47 o 
   3   9   0    15401.62    15994.43   1120.93 o 
   5   9   0    26711.26    27560.33   2684.74 o 
   7   9   0     6808.59     6806.31    953.41 o 
   9   9   0    19770.81    19082.18   2174.64 o 
  11   9   0     1451.23     1340.83    593.26 o 
  13   9   0    25795.64    26214.87   5040.24 o 
  15   9   0      165.78      232.38    583.74 o 
   0  10   0     6991.35     7642.65    942.42 o 
   2  10   0       10.28      -13.71    284.94 o 
   4  10   0     6480.47     7678.03    826.33 o 
   6  10   0     3752.79     3920.85    610.12 o 
   8  10   0      467.61      680.75    476.50 o 
  10  10   0      428.29      564.69    514.93 o 
  12  10   0     2403.53     2821.53    851.95 o 
  14  10   0     1158.71      947.41    733.53 o 
   1  11   0    14328.46    15097.21   1238.06 o 
   3  11   0     7170.24     8779.99    924.42 o 
   5  11   0    14291.32    16641.12   1091.86 o 
   7  11   0    10047.48    12047.28   1303.90 o 
   9  11   0    17415.90    19863.26   1678.57 o 
  11  11   0      875.52     1054.68    678.49 o 
  13  11   0    12811.41    13584.36   2763.83 o 
   0  12   0      437.26      460.64    685.60 o 
   2  12   0       72.80      517.02    487.48 o 
   4  12   0      589.19     1122.73    573.88 o 
   6  12   0       62.47     -156.08    403.77 o 
   8  12   0      310.95     1122.60    538.59 o 
  10  12   0       23.72      325.50    449.01 o 
   1  13   0     9856.45    12180.42   1461.90 o 
   3  13   0     4724.07     5917.69   1075.55 o 
   5  13   0     8623.20    10946.03   1421.91 o 
   7  13   0     2493.16     2701.34    814.31 o 
 -21   1   1     6271.00     7307.01   1388.48 o 
 -19   1   1    25873.62    26096.81   2582.77 o 
 -17   1   1    15213.33    15795.83   1906.49 o 
 -15   1   1    27632.34    27245.77   2891.43 o 
 -13   1   1    55753.15    52222.62   6084.37 o 
 -11   1   1    45300.31    47064.32   1933.25 o 
  -9   1   1   277377.97   314723.34  15054.19 o 
  -7   1   1    62023.16    69494.70   3144.76 o 
  -5   1   1   229942.89   213751.02  35518.24 o 
  -3   1   1      128.69      326.33     69.91 o 
  -1   1   1   638254.56   434974.06  69224.27 o 
   1   1   1      546.90      686.46     78.17 o 
   3   1   1   353143.59   409158.75  20147.22 o 
   5   1   1     4455.99     5159.14    210.18 o 
   7   1   1   296121.75   345530.19  18257.54 o 
   9   1   1    14994.89    15756.03    775.79 o 
  11   1   1   159421.00   163391.33  14792.67 o 
  13   1   1    23377.10    22214.26   2184.81 o 
  15   1   1    86000.62    80490.83   6633.28 o 
  17   1   1    25195.44    23120.09   1813.71 o 
  19   1   1    22018.77    19905.38   2019.36 o 
  21   1   1    14025.94    14334.18   1659.78 o 
 -20   2   1      660.38      668.72    440.81 o 
 -18   2   1     3350.92     3869.76    661.10 o 
 -16   2   1     5601.76     5421.80    830.32 o 
 -14   2   1     7615.60     7728.18    742.18 o 
 -12   2   1      454.76      841.20    273.88 o 
 -10   2   1     3808.99     4047.98    354.72 o 
  -8   2   1     1679.03     1850.05    210.96 o 
  -6   2   1    17764.28    18158.09   1405.51 o 
  -4   2   1     3741.96     3800.69    249.11 o 
  -2   2   1     3445.44     3405.39    188.91 o 
   0   2   1     1360.95     1095.74    154.62 o 
   2   2   1     5471.86     4646.88    303.55 o 
   4   2   1    16588.61    16839.52    532.90 o 
   6   2   1    14536.97    15128.19    500.24 o 
   8   2   1    10264.48    10379.56    701.76 o 
  10   2   1     3731.58     4561.50    302.14 o 
  12   2   1    25917.16    24802.89   1711.66 o 
  14   2   1      150.14       51.78    220.94 o 
  16   2   1     5667.60     5882.65    725.18 o 
  18   2   1      690.91      820.76    410.42 o 
  20   2   1     1874.71     1938.55    607.55 o 
 -21   3   1    13393.92    12415.82   2121.08 o 
 -19   3   1    13072.75    13890.99   2069.73 o 
 -17   3   1    16290.61    16529.71   2868.29 o 
 -15   3   1     8726.97     9431.31   1163.00 o 
 -13   3   1    34721.67    26956.63   7605.85 o 
 -11   3   1     8947.16     9419.33    642.45 o 
  -9   3   1   103635.81    98942.63   7561.83 o 
  -7   3   1    20291.96    20992.04   2053.85 o 
  -5   3   1   163276.52   160649.75  13477.11 o 
  -3   3   1    11115.76    10900.17    834.46 o 
  -1   3   1   138740.83   103439.30  10155.23 o 
   1   3   1      942.36      823.65    162.33 o 
   3   3   1   140504.72   133682.66   5968.74 o 
   5   3   1     2674.63     2816.97    294.24 o 
   7   3   1   106659.25   105366.44   5699.28 o 
   9   3   1     8632.40     8492.12    560.06 o 
  11   3   1    77793.52    72243.62  10741.57 o 
  13   3   1    20589.65    21150.23   1487.46 o 
  15   3   1    48208.18    47571.86   3692.37 o 
  17   3   1    12198.56    12403.32   1012.45 o 
  19   3   1    18118.03    16371.98   2046.09 o 
  21   3   1    11730.42    13071.93   1676.51 o 
 -20   4   1      216.57     -142.50    485.02 o 
 -18   4   1    11533.99    10792.53   3122.70 o 
 -16   4   1        0.01      386.14    396.35 o 
 -14   4   1    27629.10    23872.98   5147.36 o 
 -12   4   1      245.52      750.63    426.73 o 
 -10   4   1    32216.42    31942.64   2280.53 o 
  -8   4   1      594.33      561.50    246.40 o 
  -6   4   1    41738.89    43385.10   4378.43 o 
  -4   4   1     7878.83     7320.31    741.48 o 
  -2   4   1    24087.95    20304.12   1423.16 o 
   0   4   1    23176.54    19031.85   1784.34 o 
   2   4   1    29447.13    25959.82   1799.50 o 
   4   4   1    20122.28    20358.47    933.13 o 
   6   4   1    10223.90    10419.11    660.00 o 
   8   4   1    16116.46    15391.42   1525.66 o 
  10   4   1     3761.64     3866.49    480.90 o 
  12   4   1    15089.46    14903.44   1370.51 o 
  14   4   1      166.54      128.55    371.17 o 
  16   4   1    13193.47    12320.84   2174.64 o 
  18   4   1        8.13     -145.69    414.18 o 
  20   4   1     4994.10     5664.42   1692.58 o 
 -19   5   1    10399.63     9693.21   1622.95 o 
 -17   5   1    22581.76    18420.13   4065.40 o 
 -15   5   1    12209.72    10540.23   1215.05 o 
 -13   5   1    49977.31    41698.13  10064.41 o 
 -11   5   1    15590.57    13441.05   1880.05 o 
  -9   5   1    62697.64    59951.35   5743.32 o 
  -7   5   1     4758.93     4769.84    516.96 o 
  -5   5   1   108296.94    97356.15   9667.90 o 
  -3   5   1       81.46       29.02    141.21 o 
  -1   5   1   117422.02    94057.71   6446.18 o 
   1   5   1     6560.74     6707.30    443.76 o 
   3   5   1    83888.70    67661.63   4946.08 o 
   5   5   1    12042.31    11107.40   1060.83 o 
   7   5   1    52082.31    47547.80   3874.49 o 
   9   5   1     5466.65     5238.68    517.06 o 
  11   5   1    27112.29    25185.21   2320.42 o 
  13   5   1    13537.26    13229.61   1430.12 o 
  15   5   1    32178.33    27742.11   4767.07 o 
  17   5   1     6058.72     7120.15   1194.45 o 
  19   5   1     8908.50     7910.97   1681.86 o 
 -18   6   1    11040.24     9126.58   1332.60 o 
 -16   6   1       12.60       48.63    427.27 o 
 -14   6   1    22999.78    20505.00   4793.85 o 
 -12   6   1     1973.32     2298.70    685.60 o 
 -10   6   1    36750.02    32827.95   6256.11 o 
  -8   6   1     7797.72     6354.38    806.06 o 
  -6   6   1    60077.89    56398.36   7045.37 o 
  -4   6   1    17742.20    16306.73   1388.19 o 
  -2   6   1    39399.83    32808.60   1957.51 o 
   0   6   1    16769.10    12729.66   1221.51 o 
   2   6   1    28359.05    23279.66   1665.28 o 
   4   6   1    20679.53    15908.25   2080.53 o 
   6   6   1     7866.18     6941.26    967.17 o 
   8   6   1    26538.26    23719.04   2138.28 o 
  10   6   1     8589.42     7140.71   1306.93 o 
  12   6   1     7512.99     6798.38   1987.17 o 
  14   6   1       25.55     -156.69    344.10 o 
  16   6   1     8928.82     9810.87   1300.51 o 
  18   6   1       45.38      -71.39    480.37 o 
 -19   7   1     2557.63     2186.65   1017.69 o 
 -17   7   1     5539.45     4794.24    991.53 o 
 -15   7   1     2425.62     2699.04    787.35 o 
 -13   7   1    15711.59    12467.96   2174.64 o 
 -11   7   1     6446.87     7432.12    994.39 o 
  -9   7   1    26323.25    22547.97   3053.07 o 
  -7   7   1     8742.10     7812.20    910.56 o 
  -5   7   1    58346.77    54459.59   5048.07 o 
  -3   7   1     9187.87     9283.89    844.24 o 
  -1   7   1    50315.21    44065.10   2483.23 o 
   1   7   1      632.81      578.48    236.60 o 
   3   7   1    45344.60    43897.51   2842.64 o 
   5   7   1      829.95      997.42    310.02 o 
   7   7   1    49932.43    49719.57   4900.30 o 
   9   7   1      338.28      226.97    357.71 o 
  11   7   1    14928.46    12465.24   2587.07 o 
  13   7   1     5505.60     6683.38   1015.81 o 
  15   7   1    11881.52    11234.34   1655.08 o 
  17   7   1     3557.53     3391.75    864.33 o 
 -16   8   1        0.25      -23.62    486.15 o 
 -14   8   1    20624.71    20136.28   4167.17 o 
 -12   8   1      302.51       58.60    448.37 o 
 -10   8   1    14686.63    14697.64   2774.54 o 
  -8   8   1     1653.98     1590.21    583.83 o 
  -6   8   1    25227.18    22946.62   4927.76 o 
  -4   8   1     9205.30     9058.04    729.25 o 
  -2   8   1    28516.27    26806.18    883.54 o 
   0   8   1    20376.20    18044.59    834.96 o 
   2   8   1    39645.48    37545.40   1794.18 o 
   4   8   1    34060.51    34419.34   2115.23 o 
   6   8   1     9254.00     8052.07    921.24 o 
   8   8   1    32603.96    30323.11   5656.21 o 
  10   8   1     6769.17     7315.73   1590.81 o 
  12   8   1    21775.56    21021.17   2710.27 o 
  14   8   1      624.33      544.40    561.25 o 
  16   8   1    11414.89    11313.50   2801.32 o 
 -15   9   1     2218.72     2447.56    810.41 o 
 -13   9   1     5301.81     5772.52   1697.93 o 
 -11   9   1     2074.61     1878.64    644.97 o 
  -9   9   1     5278.23     5519.13    934.37 o 
  -7   9   1     2565.68     2652.84    819.51 o 
  -5   9   1    19762.22    18589.48   1164.78 o 
  -3   9   1      525.32      261.18    294.26 o 
  -1   9   1    12619.38    12071.74    670.69 o 
   1   9   1      355.29      725.38    300.47 o 
   3   9   1    12103.41    12539.61    686.73 o 
   5   9   1      305.75      586.45    341.16 o 
   7   9   1     6068.79     4828.34    814.34 o 
   9   9   1      106.38      -48.73    385.43 o 
  11   9   1     4546.54     5584.55    978.96 o 
  13   9   1     1237.02     1397.64    646.03 o 
  15   9   1     4908.24     4591.16   1050.83 o 
 -14  10   1    12892.26    15017.06   3138.77 o 
 -12  10   1      283.02      395.16    568.40 o 
 -10  10   1    17194.53    18827.95   1477.63 o 
  -8  10   1     3540.25     3451.02    799.05 o 
  -6  10   1    19334.94    21562.84   1656.72 o 
  -4  10   1     5829.87     7314.48    791.21 o 
  -2  10   1    15340.12    16425.72    972.06 o 
   0  10   1    20149.54    19886.01   1057.70 o 
   2  10   1    13471.62    15152.18    940.86 o 
   4  10   1    25182.08    28045.34   1757.38 o 
   6  10   1    12214.70    12912.57   1334.12 o 
   8  10   1    19682.87    20061.54   1719.36 o 
  10  10   1     4101.75     4407.75    899.86 o 
  12  10   1    17237.52    17855.46   2206.78 o 
  14  10   1     1903.13     2207.37    811.38 o 
 -13  11   1     1229.04     1501.70    722.89 o 
 -11  11   1      590.83      987.59    672.61 o 
  -9  11   1     1397.06     2023.04    604.88 o 
  -7  11   1      308.15       43.72    385.29 o 
  -5  11   1     2018.29     2320.55    557.28 o 
  -3  11   1       10.44      118.29    340.88 o 
  -1  11   1      233.13      224.36    404.78 o 
   1  11   1       92.18      176.76    409.04 o 
   3  11   1     1720.78     2364.03    583.46 o 
   5  11   1        7.59      318.48    354.88 o 
   7  11   1     1710.76     2662.17    598.32 o 
   9  11   1      422.93      424.82    460.89 o 
  11  11   1     1989.30     2348.47    852.15 o 
  13  11   1      228.19      267.13    566.72 o 
 -10  12   1    11814.99    14773.16   1853.18 o 
  -8  12   1     4225.01     4744.86    805.69 o 
  -6  12   1    14009.11    16405.00   1203.34 o 
  -4  12   1     5836.39     7074.24    901.01 o 
  -2  12   1    15327.07    17427.27   1416.26 o 
   0  12   1    12730.16    14392.54   1372.95 o 
   2  12   1    10128.83    12249.22   1382.40 o 
   4  12   1    11180.02    12756.01   1430.15 o 
   6  12   1     7062.20     7977.12    979.90 o 
   8  12   1    10584.24    11639.96   1173.25 o 
  10  12   1      881.77     1038.54    537.09 o 
  -7  13   1       37.13      -44.07    415.87 o 
  -5  13   1      124.17      280.04    532.06 o 
  -3  13   1        7.18       24.88    468.91 o 
  -1  13   1      128.12      684.91    583.12 o 
   1  13   1       39.85      106.61    473.02 o 
   3  13   1       74.18       65.29    480.60 o 
   5  13   1      421.64      951.74    604.71 o 
   7  13   1      143.25      417.55    506.84 o 
 -22   0   2     4514.59     7048.84   1874.69 o 
 -20   0   2     9152.44    10701.80   1981.82 o 
 -18   0   2    13896.12    14531.26   1831.84 o 
 -16   0   2    38032.09    37338.73   5731.20 o 
 -14   0   2    29511.89    27429.02   6829.23 o 
 -12   0   2    67039.07    70955.23   6530.61 o 
 -10   0   2    50005.26    52133.43   3879.38 o 
  -8   0   2   120515.27   137789.13  12505.03 o 
  -6   0   2   254847.42   279207.78  45962.05 o 
  -4   0   2   224946.09   224481.47  22477.40 o 
  -2   0   2   279236.25   144867.88 141834.22 o 
   2   0   2   621610.50   744971.63  50579.14 o 
   4   0   2    18485.14    22637.75   1478.33 o 
   6   0   2   274357.03   321011.75  27777.56 o 
   8   0   2    16723.08    20071.04   3203.04 o 
  10   0   2   144393.00   151983.19  20621.59 o 
  12   0   2    32027.52    34184.96   3770.81 o 
  14   0   2    69522.58    65159.44  11799.84 o 
  16   0   2    14952.96    15114.15   3229.82 o 
  18   0   2    35245.53    31588.00   4852.77 o 
  20   0   2    11430.17    11498.58   2672.77 o 
 -21   1   2        9.35      149.29    588.51 o 
 -19   1   2      109.21      -80.02    332.63 o 
 -17   1   2     1912.01     1863.48    388.42 o 
 -15   1   2     1132.22     1150.51    319.25 o 
 -13   1   2    11159.51    11268.75    649.78 o 
 -11   1   2     1385.59     1714.44    228.83 o 
  -9   1   2    13889.82    15178.80    971.85 o 
  -7   1   2    19490.46    20238.12    965.76 o 
  -5   1   2    12739.11    12324.70   1942.67 o 
  -3   1   2    39909.84    44656.91   3838.74 o 
  -1   1   2     4687.35     4712.58    848.17 o 
   1   1   2     8401.13     7704.21    283.98 o 
   3   1   2     9990.09    11835.33    489.18 o 
   5   1   2    14520.36    14744.23    605.64 o 
   7   1   2    31653.14    37186.42   1772.59 o 
   9   1   2     5995.24     6850.73    302.11 o 
  11   1   2     9006.84    10504.04    927.73 o 
  13   1   2      202.92      229.42    229.21 o 
  15   1   2     7378.84     7837.18   1031.33 o 
  17   1   2      651.73      832.22    334.22 o 
  19   1   2     1304.86     1357.75    419.75 o 
  21   1   2      138.07       54.90    458.51 o 
 -20   2   2    19645.23    20048.32   2778.76 o 
 -18   2   2    19162.11    19760.78   2412.24 o 
 -16   2   2    33460.14    34026.57   4397.63 o 
 -14   2   2    43609.84    41326.57   3621.24 o 
 -12   2   2    37175.31    34200.45   3953.68 o 
 -10   2   2   118784.83   127597.67   9142.53 o 
  -8   2   2    16494.80    16382.76   1262.67 o 
  -6   2   2   209001.30   223788.97  19698.82 o 
  -4   2   2     6879.00     6645.77    733.82 o 
  -2   2   2    83126.16    72763.20   6293.84 o 
   0   2   2     8092.70     7606.10    419.03 o 
   2   2   2   121554.73   122372.59   4343.77 o 
   4   2   2      644.28      607.54    155.17 o 
   6   2   2   182506.56   186370.67  14936.50 o 
   8   2   2      126.74      205.98    105.57 o 
  10   2   2   160937.31   183127.27   9915.83 o 
  12   2   2     7111.20     7655.09    588.40 o 
  14   2   2    79421.07    74390.55   6927.06 o 
  16   2   2    13348.23    13320.78   1207.60 o 
  18   2   2    32033.43    31621.73   2924.29 o 
  20   2   2    10504.69    12422.34   1209.97 o 
 -21   3   2      219.14      512.29    584.24 o 
 -19   3   2     7047.15     7294.36   1171.79 o 
 -17   3   2       90.49        1.75    272.64 o 
 -15   3   2    10627.17    11543.72   1819.00 o 
 -13   3   2       22.49       -3.80    183.05 o 
 -11   3   2    10091.71    10188.94    742.51 o 
  -9   3   2     1310.31     1532.73    310.53 o 
  -7   3   2    17367.11    16241.56   1691.40 o 
  -5   3   2     2910.33     2546.90    241.60 o 
  -3   3   2    37832.21    35266.91   3651.41 o 
  -1   3   2    18436.05    14326.11   1286.45 o 
   1   3   2    31749.21    27869.03    726.03 o 
   3   3   2     5603.06     5295.84    328.38 o 
   5   3   2     7387.78     7752.82    650.72 o 
   7   3   2    19182.01    20717.71   1489.80 o 
   9   3   2     8162.50     9164.69   1188.03 o 
  11   3   2     5139.75     4856.46    544.27 o 
  13   3   2     2061.57     2167.67    384.91 o 
  15   3   2    14520.01    15111.89   1314.29 o 
  17   3   2      368.94      314.78    350.39 o 
  19   3   2     8290.39     7027.17   1157.77 o 
  21   3   2       18.83        4.22    497.19 o 
 -20   4   2    13971.95    13408.96   2447.81 o 
 -18   4   2    14443.79    13298.67   3856.51 o 
 -16   4   2    20362.46    18696.94   5340.19 o 
 -14   4   2    34210.04    29560.21   8403.97 o 
 -12   4   2    21826.60    19240.64   5388.40 o 
 -10   4   2    73351.43    65159.98   5035.78 o 
  -8   4   2     8793.21     8879.35    507.09 o 
  -6   4   2    96475.98    92098.50  10609.19 o 
  -4   4   2     4206.67     4263.70    416.59 o 
  -2   4   2   163650.59   131459.36  11684.10 o 
   0   4   2     2035.23     1981.95    218.99 o 
   2   4   2   166964.06   141408.30   9702.71 o 
   4   4   2      603.10      654.45    183.39 o 
   6   4   2   159292.78   154534.39  15938.60 o 
   8   4   2    14365.29    13151.31   1308.80 o 
  10   4   2    91008.30    84933.35   6308.82 o 
  12   4   2    14436.70    13942.28    829.46 o 
  14   4   2    36947.14    35181.86   2789.62 o 
  16   4   2    10669.32    10431.08   1499.75 o 
  18   4   2    10933.38    10873.18   1348.27 o 
  20   4   2     6561.14     6713.30   1169.42 o 
 -19   5   2     5193.32     5076.75   1885.40 o 
 -17   5   2        4.36       93.87    434.72 o 
 -15   5   2    17212.05    17318.75   2549.58 o 
 -13   5   2      813.94      939.13    475.60 o 
 -11   5   2    27348.56    24891.28   4900.98 o 
  -9   5   2     3252.69     3060.00    744.52 o 
  -7   5   2    62862.40    61623.37   5995.62 o 
  -5   5   2    11828.17    11641.03    940.11 o 
  -3   5   2    76908.83    65857.57   6113.64 o 
  -1   5   2    19455.22    16530.88   1657.55 o 
   1   5   2    68900.51    58040.88   4641.75 o 
   3   5   2    27398.06    23195.16   2299.64 o 
   5   5   2    17296.78    15293.38   1452.82 o 
   7   5   2    27085.09    28194.86   1454.49 o 
   9   5   2     9938.92     9630.05    868.47 o 
  11   5   2     9761.47    10359.15   1217.00 o 
  13   5   2      104.17       29.08    370.94 o 
  15   5   2    12384.73    12880.12   2838.82 o 
  17   5   2       11.79      148.47    457.86 o 
  19   5   2     8151.43     8081.08   1271.50 o 
 -18   6   2     7909.73     7684.55   2062.16 o 
 -16   6   2    11323.30    10473.37   2956.65 o 
 -14   6   2    35077.01    28191.42   5399.11 o 
 -12   6   2    15478.65    15161.79   3674.39 o 
 -10   6   2    44815.48    38557.71   8104.02 o 
  -8   6   2     8993.40     7975.94   1515.82 o 
  -6   6   2    78549.13    79534.09   8777.81 o 
  -4   6   2     6222.25     5768.72    454.33 o 
  -2   6   2    64237.96    52914.76   3457.34 o 
   0   6   2     3232.63     2784.61    315.50 o 
   2   6   2    67514.99    56380.53   4265.85 o 
   4   6   2     1622.28     1710.51    324.01 o 
   6   6   2    71439.80    67391.31   5966.76 o 
   8   6   2     1294.47     1011.59    302.56 o 
  10   6   2    35299.55    33858.46   3519.06 o 
  12   6   2     6162.53     6447.68    919.58 o 
  14   6   2    17502.76    16830.67   2951.30 o 
  16   6   2     5394.10     5251.15   1676.51 o 
  18   6   2     9189.45     8530.74   1585.45 o 
 -19   7   2     9013.51     6982.87   1198.63 o 
 -17   7   2       74.31        6.30    512.42 o 
 -15   7   2    18882.24    16264.21   2887.02 o 
 -13   7   2        6.21      467.14    460.39 o 
 -11   7   2    29256.83    25532.97   4986.68 o 
  -9   7   2     5782.82     5350.95   1612.23 o 
  -7   7   2    35033.10    28181.61   6261.46 o 
  -5   7   2    19143.43    16579.02   1467.61 o 
  -3   7   2    34349.57    29229.70   1419.43 o 
  -1   7   2    32664.35    27450.67   1963.70 o 
   1   7   2    23567.81    19513.21   1714.76 o 
   3   7   2    16877.07    15601.04   1133.88 o 
   5   7   2    11213.72    10281.20   1119.22 o 
   7   7   2    27147.19    25879.46   2735.00 o 
   9   7   2     7824.85     8504.02   1440.83 o 
  11   7   2    17358.77    17129.74   2346.04 o 
  13   7   2     2722.06     2511.34    696.31 o 
  15   7   2    14887.38    13792.95   1443.89 o 
  17   7   2      232.62      341.14    522.00 o 
 -16   8   2     3587.44     3167.13    877.00 o 
 -14   8   2     9189.81     9450.97   2571.00 o 
 -12   8   2    11862.35    11939.10   2929.87 o 
 -10   8   2     7891.28     8240.03   1467.61 o 
  -8   8   2     1650.03     1951.86    574.35 o 
  -6   8   2    34446.53    31109.70   3968.99 o 
  -4   8   2     5535.96     5867.58    642.69 o 
  -2   8   2    16455.69    15099.32   1305.01 o 
   0   8   2      997.43     1143.78    294.05 o 
   2   8   2    13634.06    12402.26    828.77 o 
   4   8   2       70.69       31.65    210.46 o 
   6   8   2    32577.34    29983.78   5484.81 o 
   8   8   2       67.91     -294.74    272.38 o 
  10   8   2    17587.19    17181.40   3074.49 o 
  12   8   2     1848.27     2246.56    695.50 o 
  14   8   2    13573.23    12941.47   2024.67 o 
  16   8   2     2428.36     3207.13    893.74 o 
 -15   9   2     9594.95    10759.50   1960.39 o 
 -13   9   2     1066.47     1039.11    931.99 o 
 -11   9   2    12975.80    13548.22   2720.98 o 
  -9   9   2     3922.35     3340.94    743.79 o 
  -7   9   2    14989.79    14980.33   2233.56 o 
  -5   9   2     4055.03     4856.96    655.18 o 
  -3   9   2    22948.08    22571.04   1704.30 o 
  -1   9   2    16271.21    15921.33    737.64 o 
   1   9   2    33782.85    32490.97   1039.16 o 
   3   9   2    19455.79    20023.22   1489.01 o 
   5   9   2    17094.77    17390.21   1178.26 o 
   7   9   2    27844.23    27015.17   5018.81 o 
   9   9   2     6310.17     6664.46   1023.86 o 
  11   9   2    18672.49    19594.92   2447.81 o 
  13   9   2     1573.60     2059.11    715.32 o 
  15   9   2    12220.62    11388.33   1896.12 o 
 -14  10   2     2668.77     2610.78    969.48 o 
 -12  10   2     1198.67     1043.30    638.43 o 
 -10  10   2     1699.74     1573.02    760.59 o 
  -8  10   2      451.47      798.08    515.09 o 
  -6  10   2     6436.24     6815.87    790.85 o 
  -4  10   2      940.51      828.42    385.04 o 
  -2  10   2     5873.39     6308.71    738.53 o 
   0  10   2        7.42      -40.47    271.73 o 
   2  10   2     5903.35     6263.62    736.04 o 
   4  10   2       49.85      -14.99    286.26 o 
   6  10   2     8534.83     9652.95    944.11 o 
   8  10   2      100.09      160.89    408.83 o 
  10  10   2     1540.45     2488.65    735.03 o 
  12  10   2      197.61      100.14    486.60 o 
  14  10   2     1720.94     1701.74    778.98 o 
 -13  11   2      369.30      279.75    765.94 o 
 -11  11   2    15131.09    16842.17   2822.75 o 
  -9  11   2     2272.80     3210.91    693.35 o 
  -7  11   2    24115.73    26322.67   1840.22 o 
  -5  11   2     6739.89     7405.08    880.07 o 
  -3  11   2    18107.06    19778.92   1236.38 o 
  -1  11   2    11988.17    13261.96    975.72 o 
   1  11   2    17461.96    19950.43   1421.12 o 
   3  11   2    15721.67    17921.35   1370.49 o 
   5  11   2    10120.67    12401.41   1086.41 o 
   7  11   2    12714.93    15401.70   1349.01 o 
   9  11   2     5630.51     6385.68   1071.67 o 
  11  11   2    12431.35    11526.67   2131.79 o 
  13  11   2      725.07      814.55    702.30 o 
 -10  12   2      377.25      975.68    532.74 o 
  -8  12   2       17.06      -35.14    456.28 o 
  -6  12   2     1209.50     1264.17    518.38 o 
  -4  12   2        0.62       22.31    377.91 o 
  -2  12   2      348.43      413.38    512.42 o 
   0  12   2       11.10      122.98    480.96 o 
   2  12   2      515.10      283.24    463.29 o 
   4  12   2      323.17      653.46    543.97 o 
   6  12   2      950.72     1178.74    511.11 o 
   8  12   2      861.17      872.70    493.50 o 
  10  12   2      920.36      840.05    517.25 o 
  -7  13   2     9621.33    12695.58   1263.26 o 
  -5  13   2     2451.95     3300.89    813.12 o 
  -3  13   2    11229.60    15727.31   3026.29 o 
  -1  13   2     4791.17     5871.31   1065.16 o 
   1  13   2     8547.28    10588.90   1388.79 o 
   3  13   2     7594.72     9959.54   1370.49 o 
   5  13   2     4452.97     5538.17   1078.45 o 
   7  13   2     6740.35     9344.18   1329.38 o 
 -21   1   3    18566.11    20509.25   1689.15 o 
 -19   1   3    11095.57    11140.25   1459.61 o 
 -17   1   3    45677.28    43524.96   5726.62 o 
 -15   1   3    60059.14    52827.21   7214.66 o 
 -13   1   3    43048.36    41336.69   2785.55 o 
 -11   1   3    75197.34    78508.52   5073.96 o 
  -9   1   3    22249.44    21361.48   1208.30 o 
  -7   1   3   210898.27   187795.94  44640.64 o 
  -5   1   3     7038.60     6556.42    580.43 o 
  -3   1   3   105656.90   105075.10  13539.95 o 
  -1   1   3    29479.47    27972.24   5982.08 o 
   1   1   3   457999.47   414933.16  63139.84 o 
   3   1   3     6790.35     7667.24    547.23 o 
   5   1   3   265542.59   300244.84  13646.12 o 
   7   1   3      149.90      235.32    137.43 o 
   9   1   3   256803.78   284018.41  19316.91 o 
  11   1   3    11153.79    10580.63    599.16 o 
  13   1   3    70922.00    68661.73   5162.82 o 
  15   1   3     4532.51     5128.04    582.35 o 
  17   1   3    35072.07    32753.13   2122.96 o 
  19   1   3    10836.26    10763.84   1232.34 o 
  21   1   3    14553.31    13244.35   1278.29 o 
 -20   2   3     1316.94     1568.41    556.89 o 
 -18   2   3      101.13      376.22    346.34 o 
 -16   2   3     1002.33     1220.77    392.02 o 
 -14   2   3       11.61      156.98    197.00 o 
 -12   2   3    12948.51    11983.65   2001.46 o 
 -10   2   3      675.02      552.28    171.40 o 
  -8   2   3     1302.75     1380.41    175.17 o 
  -6   2   3    11093.88    11806.87   1082.87 o 
  -4   2   3     7111.81     6611.52    850.42 o 
  -2   2   3     1337.88     1183.69    294.59 o 
   0   2   3    69280.47    63799.70   3982.82 o 
   2   2   3   134545.14   146285.88   6574.01 o 
   4   2   3    23999.38    24137.50   1215.03 o 
   6   2   3    28557.35    30645.02   2505.59 o 
   8   2   3     3670.80     3777.72    235.62 o 
  10   2   3     6296.29     6777.18    509.63 o 
  12   2   3      301.65      237.28    220.07 o 
  14   2   3    10705.74    11696.66   1063.80 o 
  16   2   3     4030.42     4025.07    606.12 o 
  18   2   3     5068.92     4698.20    637.30 o 
  20   2   3      491.75      928.82    472.52 o 
 -21   3   3    15741.84    12068.36   2699.55 o 
 -19   3   3    11940.82    11397.16   1520.25 o 
 -17   3   3    19067.33    19724.96   2741.35 o 
 -15   3   3    23292.51    22998.73   3444.30 o 
 -13   3   3    21330.30    22408.53   3280.41 o 
 -11   3   3    63551.95    57839.39   4609.85 o 
  -9   3   3    17024.38    15885.37   1621.33 o 
  -7   3   3    89243.49    82303.16   8415.96 o 
  -5   3   3    20298.77    19556.16   2399.87 o 
  -3   3   3   186729.72   168372.73  19509.43 o 
  -1   3   3    14538.98    12114.62   1356.03 o 
   1   3   3   343364.19   303781.03   4313.70 o 
   3   3   3    56292.91    58629.86   3873.23 o 
   5   3   3   218547.13   232685.39   8691.20 o 
   7   3   3     3527.15     3654.60    394.32 o 
   9   3   3   167626.06   178519.88  14537.20 o 
  11   3   3     3885.54     3409.81    467.13 o 
  13   3   3    62300.72    62904.96   4347.74 o 
  15   3   3    15642.83    15849.24   1031.43 o 
  17   3   3    26908.70    23578.25   2260.34 o 
  19   3   3     9218.04     7789.02   1168.10 o 
  21   3   3    12207.10    10065.54   2474.59 o 
 -20   4   3     3639.37     2974.69   1253.36 o 
 -18   4   3      256.64      195.11    494.03 o 
 -16   4   3    10922.11     9297.91   1157.10 o 
 -14   4   3       22.69     -169.33    338.69 o 
 -12   4   3    19854.32    17935.99   4327.86 o 
 -10   4   3      266.79      574.48    255.57 o 
  -8   4   3    10498.72     9646.33    887.59 o 
  -6   4   3      396.15      437.21    145.74 o 
  -4   4   3     9149.70     8325.42    431.35 o 
  -2   4   3      305.87      246.48    134.92 o 
   0   4   3    28833.80    25462.93   1980.71 o 
   2   4   3     2985.90     3433.62    316.02 o 
   4   4   3    10484.13    10180.80    500.12 o 
   6   4   3    26830.71    26747.49    992.70 o 
   8   4   3    23264.66    24128.62   1341.71 o 
  10   4   3    15959.41    14926.35    899.79 o 
  12   4   3     9842.24    10200.28    751.66 o 
  14   4   3    10157.22    10031.05    834.79 o 
  16   4   3      369.66      176.20    439.15 o 
  18   4   3     9957.32     9554.54   1278.48 o 
  20   4   3      234.67      894.50    608.53 o 
 -19   5   3     6725.91     6063.39   1123.79 o 
 -17   5   3    19381.75    19946.40   5645.50 o 
 -15   5   3    20097.24    16615.21   2415.67 o 
 -13   5   3    23596.20    22145.28   5029.53 o 
 -11   5   3    43831.75    38519.31  10160.82 o 
  -9   5   3    24726.01    21075.69   3958.27 o 
  -7   5   3    76484.41    72462.69   7590.80 o 
  -5   5   3    11889.73    10084.92   1473.53 o 
  -3   5   3   147973.95   125920.18  10699.56 o 
  -1   5   3     1317.84     1217.47    215.49 o 
   1   5   3   174900.31   152764.97   9515.43 o 
   3   5   3     2147.69     2239.92    316.87 o 
   5   5   3    72133.05    67655.17   4288.59 o 
   7   5   3    15448.18    15331.54    810.97 o 
   9   5   3    54786.01    50981.16   3863.26 o 
  11   5   3      392.51      680.56    297.08 o 
  13   5   3    20892.15    18783.89   3063.78 o 
  15   5   3      729.04      555.88    450.28 o 
  17   5   3    14313.13    13414.37   2962.01 o 
  19   5   3     2941.75     2879.87    841.58 o 
 -18   6   3      674.72      996.65    624.62 o 
 -16   6   3    16195.56    14747.01   4076.11 o 
 -14   6   3      281.20       76.45    396.35 o 
 -12   6   3    37032.44    30952.84   6400.73 o 
 -10   6   3      806.66      435.10    374.90 o 
  -8   6   3    55316.93    44997.63  10455.42 o 
  -6   6   3     9692.94    10062.94   2051.45 o 
  -4   6   3    67261.23    60429.78   6188.57 o 
  -2   6   3    28495.23    25961.11   1993.08 o 
   0   6   3    18747.58    15069.16    960.20 o 
   2   6   3    41054.15    37030.52   2881.37 o 
   4   6   3    18071.20    15623.50    905.37 o 
   6   6   3    25750.61    26054.50   1731.73 o 
   8   6   3     4944.84     4745.02    530.00 o 
  10   6   3    22115.08    21889.25   1860.06 o 
  12   6   3     1953.51     1752.76    545.23 o 
  14   6   3    19336.75    18552.63   3711.89 o 
  16   6   3      313.45      670.44    522.00 o 
  18   6   3     9282.64     9057.19   1322.43 o 
 -17   7   3     4068.79     4927.30   1027.97 o 
 -15   7   3    12743.86    11146.60   1762.21 o 
 -13   7   3    11630.63    11575.95   3310.17 o 
 -11   7   3    10712.45     9002.19   1312.28 o 
  -9   7   3    10688.93     9866.87   2254.98 o 
  -7   7   3    31624.28    26794.97   4477.83 o 
  -5   7   3    14303.43    12304.69   1585.45 o 
  -3   7   3    38073.66    33822.41   2132.91 o 
  -1   7   3     6876.55     6339.99    475.82 o 
   1   7   3    47711.98    40403.80   2388.91 o 
   3   7   3      791.49     1010.64    268.53 o 
   5   7   3    44060.44    39098.85   3272.78 o 
   7   7   3       30.05      264.10    243.35 o 
   9   7   3    30674.48    26187.80   3106.63 o 
  11   7   3      945.54     1073.30    495.77 o 
  13   7   3    17720.61    16295.88   2994.15 o 
  15   7   3     1829.45     2353.82    719.14 o 
  17   7   3     9057.06     9415.05   1371.20 o 
 -16   8   3    11008.10     9662.55   2854.89 o 
 -14   8   3        4.06      -88.61    443.85 o 
 -12   8   3    22453.22    20521.86   4402.84 o 
 -10   8   3     1994.70     1865.58    599.06 o 
  -8   8   3    24450.57    20739.97   3674.39 o 
  -6   8   3     2944.53     3817.49    710.76 o 
  -4   8   3    49260.23    43770.98   3984.48 o 
  -2   8   3    17746.73    16747.17    865.88 o 
   0   8   3    26079.99    24049.32   1506.02 o 
   2   8   3    19340.23    18332.23   1270.09 o 
   4   8   3    17831.85    17389.94   1133.38 o 
   6   8   3    31113.29    31001.14   2777.67 o 
   8   8   3     1651.94     1447.81    499.25 o 
  10   8   3    20908.74    20682.73   3888.64 o 
  12   8   3     2233.19     2698.68    710.38 o 
  14   8   3    20630.51    19643.16   1912.18 o 
  16   8   3      371.77     -250.66    496.55 o 
 -15   9   3     5138.70     5995.60   1880.05 o 
 -13   9   3     6606.51     6636.01   1189.09 o 
 -11   9   3     4252.80     3518.26    812.16 o 
  -9   9   3       66.29      -69.69    367.32 o 
  -7   9   3     6890.10     7371.74   1724.72 o 
  -5   9   3     2183.24     2111.98    471.99 o 
  -3   9   3    15106.31    15441.23    910.63 o 
  -1   9   3     1097.06     1319.83    380.33 o 
   1   9   3     5538.61     5799.33    691.16 o 
   3   9   3     1629.15     1509.38    351.75 o 
   5   9   3    14414.11    14047.34    896.33 o 
   7   9   3      609.57      518.82    411.53 o 
   9   9   3     6007.61     5607.63    914.86 o 
  11   9   3      170.87      360.14    476.50 o 
  13   9   3     9129.32     9655.24   2431.74 o 
  15   9   3      835.11      905.15    637.23 o 
 -14  10   3      128.87      143.90    519.64 o 
 -12  10   3    16645.17    17340.98   3658.32 o 
 -10  10   3      375.25      232.10    542.87 o 
  -8  10   3    28122.82    28005.35   2790.61 o 
  -6  10   3     3409.72     4232.60    656.75 o 
  -4  10   3    22380.10    24941.35   1559.81 o 
  -2  10   3     9677.13    10557.15    988.52 o 
   0  10   3    19352.33    19495.79   1037.66 o 
   2  10   3    15727.88    16896.48    966.39 o 
   4  10   3    10194.84    11121.58   1484.21 o 
   6  10   3    16053.38    17775.14   1544.55 o 
   8  10   3    11736.03    11866.57   2035.38 o 
  10  10   3    14352.40    13778.66   1692.58 o 
  12  10   3     3825.09     3743.68    931.34 o 
  14  10   3    13316.92    12797.10   3422.65 o 
 -13  11   3      586.68      924.54    692.32 o 
 -11  11   3     1645.54     2424.06    829.42 o 
  -9  11   3        8.12     -177.26    393.74 o 
  -7  11   3      731.51      950.64    468.57 o 
  -5  11   3       67.12      193.73    354.81 o 
  -3  11   3     1963.25     2792.64    592.75 o 
  -1  11   3       10.15      304.01    369.83 o 
   1  11   3     1396.80     1082.65    530.77 o 
   3  11   3        2.98     -218.76    404.78 o 
   5  11   3     3864.16     4968.66    752.61 o 
   7  11   3      603.31      314.81    424.42 o 
   9  11   3     1705.39     1815.77    681.74 o 
  11  11   3        8.06      148.62    548.17 o 
  13  11   3      353.14      749.41    657.74 o 
 -10  12   3      108.79       33.13    439.39 o 
  -8  12   3    17416.22    21731.15   2614.41 o 
  -6  12   3     4313.17     4739.23    785.36 o 
  -4  12   3    16814.13    19732.15   1231.12 o 
  -2  12   3     4435.00     5265.33    996.08 o 
   0  12   3    17221.72    19956.28   1480.97 o 
   2  12   3     9755.71    11704.65   1805.06 o 
   4  12   3     7295.30    11209.83   1376.38 o 
   6  12   3     8442.33    10159.30   1351.97 o 
   8  12   3     5739.38     6019.98    911.97 o 
  10  12   3    11177.59    13116.27   1271.87 o 
  -7  13   3        2.74     -128.50    427.17 o 
  -5  13   3      100.62      147.41    403.00 o 
  -3  13   3       96.59      264.84    474.34 o 
  -1  13   3      313.15      262.46    522.67 o 
   1  13   3       26.86     -318.22    448.37 o 
   3  13   3      462.29      819.51    568.12 o 
   5  13   3        6.48      418.09    524.42 o 
   7  13   3       72.82      798.35    605.42 o 
 -22   0   4    14568.45    15790.25   2485.30 o 
 -20   0   4     6771.99     7145.25   1596.16 o 
 -18   0   4    37595.27    35533.50   6240.04 o 
 -16   0   4    23983.15    22536.04   2956.65 o 
 -14   0   4    15610.06    15106.18   2924.52 o 
 -12   0   4    62845.36    62309.25   7359.03 o 
 -10   0   4    24559.53    15157.51   7039.77 o 
  -8   0   4   241374.59   257593.84  30632.71 o 
  -6   0   4    27775.32    28580.82   3292.59 o 
  -4   0   4   195855.73   245902.19   7139.88 o 
  -2   0   4    52715.95    42477.51  23799.75 o 
   0   0   4   566146.38   654877.50   5495.52 o 
   2   0   4    23543.69    28475.29   1835.31 o 
   4   0   4   123995.53   142691.06   6229.33 o 
   6   0   4      706.75      858.12    253.67 o 
   8   0   4   169846.81   195070.45  15308.19 o 
  10   0   4     4952.73     5127.77    646.70 o 
  12   0   4   113500.91   114331.54  14022.68 o 
  14   0   4      353.25      588.20    408.83 o 
  16   0   4    69258.21    63223.62   7605.89 o 
  18   0   4     6136.40     6263.46   1044.47 o 
  20   0   4    24420.64    23904.66   2828.10 o 
 -21   1   4      283.54      636.06    623.24 o 
 -19   1   4      212.23      344.66    377.42 o 
 -17   1   4      146.95      227.20    294.24 o 
 -15   1   4        1.01      165.62    226.15 o 
 -13   1   4     1825.39     2379.74    283.59 o 
 -11   1   4      925.93     1227.23    199.99 o 
  -9   1   4     5645.59     3737.54   1432.61 o 
  -7   1   4    10155.48    12249.72    978.12 o 
  -5   1   4     1420.12     1733.32    150.27 o 
  -3   1   4    34478.86    32148.94   4907.34 o 
  -1   1   4      349.74      595.38     86.59 o 
   1   1   4     2786.81     3498.44    269.04 o 
   3   1   4      199.74      265.22    115.02 o 
   5   1   4      226.20      185.39    118.26 o 
   7   1   4       74.15      255.41    138.81 o 
   9   1   4     3581.59     4229.12    405.21 o 
  11   1   4     1235.97     1324.66    297.83 o 
  13   1   4      184.51      256.32    236.98 o 
  15   1   4     1022.82     1496.83    368.47 o 
  17   1   4     2002.53     2163.10    441.25 o 
  19   1   4        8.10      269.71    329.97 o 
  21   1   4      638.09      493.11    462.77 o 
 -20   2   4     8581.88     8651.06   1430.23 o 
 -18   2   4    24990.58    25043.65   3482.45 o 
 -16   2   4    16702.12    16309.11   1895.15 o 
 -14   2   4    18146.64    15333.16   3692.37 o 
 -12   2   4    39323.84    39987.03   2730.36 o 
 -10   2   4    62165.95    63321.71   4150.41 o 
  -8   2   4   101991.14   102599.85   5621.88 o 
  -6   2   4    82149.39    82573.41   7461.13 o 
  -4   2   4   183532.22   163772.72  26754.22 o 
  -2   2   4     2940.96     2596.22    470.54 o 
   0   2   4   688782.31   661867.06  33099.89 o 
   2   2   4      411.10      566.07    141.98 o 
   4   2   4   279185.16   311425.19  12849.93 o 
   6   2   4      196.67     1100.11    746.62 o 
   8   2   4   161440.73   178199.69  10985.88 o 
  10   2   4     3488.54     3623.43    416.05 o 
  12   2   4    84398.27    87712.61   5550.92 o 
  14   2   4     8721.75     8496.38    695.04 o 
  16   2   4    58882.91    56015.11   4179.43 o 
  18   2   4     9735.73    10418.54   1133.38 o 
  20   2   4    21506.00    21139.33   1766.64 o 
 -21   3   4     3612.25     4031.70    806.64 o 
 -19   3   4      110.47      133.87    376.55 o 
 -17   3   4     3050.25     3930.46    641.08 o 
 -15   3   4       74.54      268.89    276.61 o 
 -13   3   4     8175.74     8474.37   1418.85 o 
 -11   3   4      331.89      415.86    183.12 o 
  -9   3   4     6820.68     6780.82    585.95 o 
  -7   3   4     9421.82     8953.62    905.98 o 
  -5   3   4    10212.20     9135.55   1058.48 o 
  -3   3   4      956.16      720.63    236.36 o 
  -1   3   4    55043.59    44624.54   3824.43 o 
   1   3   4    23712.77    22413.40    568.26 o 
   3   3   4    10772.57    10157.88    712.61 o 
   5   3   4     4993.72     4784.38    391.36 o 
   7   3   4      388.42      521.16    213.07 o 
   9   3   4     7833.56     8796.22   1280.45 o 
  11   3   4     6414.20     6784.37    638.88 o 
  13   3   4     1280.02     1713.61    423.45 o 
  15   3   4       19.73      -42.60    254.07 o 
  17   3   4     2761.98     2901.70    635.96 o 
  19   3   4      610.34      751.20    552.34 o 
  21   3   4     2896.80     2346.61    779.77 o 
 -20   4   4     6419.51     6399.22   1151.22 o 
 -18   4   4    19804.67    18489.91   3363.73 o 
 -16   4   4    13934.73    12251.66   2870.95 o 
 -14   4   4    20204.96    19550.87   3128.05 o 
 -12   4   4    40245.95    38072.37   4981.73 o 
 -10   4   4    26549.22    18149.41   3342.30 o 
  -8   4   4    61995.99    52946.40   5134.56 o 
  -6   4   4    29278.92    27950.71   2850.27 o 
  -4   4   4   111850.53   102812.55  10701.87 o 
  -2   4   4    13244.97    10650.39    758.00 o 
   0   4   4   187602.72   160787.77   7709.45 o 
   2   4   4    11849.39    11328.27    493.26 o 
   4   4   4   115698.25   113538.92   4674.42 o 
   6   4   4     7062.54     8133.66    509.46 o 
   8   4   4   107704.32   110335.28   4521.36 o 
  10   4   4     4315.76     4711.30    543.11 o 
  12   4   4    48320.47    49161.09   3867.92 o 
  14   4   4    11466.80    12014.06    884.40 o 
  16   4   4    33267.90    29888.73   2715.62 o 
  18   4   4     4287.96     3558.26    849.12 o 
  20   4   4    10947.20     9768.75   2297.83 o 
 -19   5   4      266.07      299.45    563.99 o 
 -17   5   4    11194.87    11034.99   1435.48 o 
 -15   5   4      378.39      129.78    425.52 o 
 -13   5   4    24098.06    21619.44   5034.88 o 
 -11   5   4        3.80       35.58    315.72 o 
  -9   5   4    36702.77    31853.40   6325.74 o 
  -7   5   4      465.76      620.24    165.41 o 
  -5   5   4    51623.91    49706.71   5489.12 o 
  -3   5   4     3806.11     3434.58    318.94 o 
  -1   5   4    38464.29    30984.37   2639.40 o 
   1   5   4    10675.11     9091.91    651.63 o 
   3   5   4    34548.21    33860.98   1068.36 o 
   5   5   4    17415.48    16279.88    988.00 o 
   7   5   4     9247.22     9535.77   1058.34 o 
   9   5   4    21895.50    20709.20    907.47 o 
  11   5   4    10894.45    11529.46    772.16 o 
  13   5   4     8302.58     8313.96    957.21 o 
  15   5   4     1024.08     1253.78    587.02 o 
  17   5   4     7207.29     6908.91   2201.42 o 
  19   5   4      280.31      283.24    517.21 o 
 -18   6   4    12208.53    10881.29   2485.30 o 
 -16   6   4    12935.25    12183.28   2983.44 o 
 -14   6   4    13907.07    12935.28   2281.77 o 
 -12   6   4    41286.86    33888.60   7214.88 o 
 -10   6   4    13900.05    12391.10   3395.87 o 
  -8   6   4    62569.47    48847.78  10899.99 o 
  -6   6   4    10801.89     9127.08   2303.19 o 
  -4   6   4    68411.67    59580.67   5176.73 o 
  -2   6   4     7731.20     7122.37    510.25 o 
   0   6   4    58786.39    47832.41   3534.66 o 
   2   6   4     7543.70     7045.74    450.11 o 
   4   6   4    38831.35    32921.39   1746.84 o 
   6   6   4      570.70      657.74    269.81 o 
   8   6   4    41516.04    36912.18   2404.51 o 
  10   6   4       17.53      -73.32    222.26 o 
  12   6   4    22514.63    21545.77   2131.79 o 
  14   6   4     1540.20     1532.03    580.91 o 
  16   6   4    15894.05    15382.87   2313.90 o 
  18   6   4     1888.51     1663.90    749.80 o 
 -17   7   4    18693.58    15789.19   3470.85 o 
 -15   7   4     2353.26     1812.74    690.96 o 
 -13   7   4    41710.31    35060.72   8146.87 o 
 -11   7   4       53.05       46.85    339.63 o 
  -9   7   4    43242.21    36826.97   6197.19 o 
  -7   7   4     5294.60     4951.59    777.84 o 
  -5   7   4    49298.79    37365.55  10101.90 o 
  -3   7   4    24792.37    23530.42   1652.80 o 
  -1   7   4    16377.31    13488.04    742.18 o 
   1   7   4    29699.77    27457.47   1378.85 o 
   3   7   4    29617.50    26577.03   2002.35 o 
   5   7   4    24409.80    24300.24   2516.39 o 
   7   7   4    13990.32    13884.73    939.60 o 
   9   7   4    18946.14    20080.17    958.31 o 
  11   7   4     9466.88     8699.40   1045.25 o 
  13   7   4    21035.07    19259.38   3079.85 o 
  15   7   4     1160.14     1255.96    624.07 o 
  17   7   4    10049.92    10175.02   1483.68 o 
 -16   8   4     3185.82     3237.50    907.47 o 
 -14   8   4     4679.70     5173.99   1023.01 o 
 -12   8   4     7081.83     6776.20   1076.61 o 
 -10   8   4     8105.12     8515.51   1456.90 o 
  -8   8   4     7393.71     6290.56    926.05 o 
  -6   8   4     9952.52     8688.86   1114.10 o 
  -4   8   4    30167.76    29004.97   2650.15 o 
  -2   8   4     3407.24     3237.82    508.40 o 
   0   8   4    33443.12    29739.34   1073.08 o 
   2   8   4     3775.33     3096.37    417.98 o 
   4   8   4    30854.70    30566.54   2092.50 o 
   6   8   4     1075.64      998.47    345.56 o 
   8   8   4    13354.19    12960.79   1056.51 o 
  10   8   4      263.23     -110.70    301.14 o 
  12   8   4    13770.67    14625.01   2860.24 o 
  14   8   4      104.59      230.19    455.55 o 
  16   8   4     6686.74     6327.85   1151.31 o 
 -15   9   4       78.98     -410.96    468.21 o 
 -13   9   4    20541.24    19584.92   3181.62 o 
 -11   9   4      301.73      172.85    419.95 o 
  -9   9   4    20718.35    18976.22   2072.87 o 
  -7   9   4     1575.27     2186.93    617.04 o 
  -5   9   4    29103.52    29806.17   2453.33 o 
  -3   9   4     1567.92     1840.55    451.64 o 
  -1   9   4    27613.62    27278.30   1145.98 o 
   1   9   4     6256.55     6274.79    570.14 o 
   3   9   4    27161.62    27710.59   1678.42 o 
   5   9   4    23933.21    24692.97   1450.17 o 
   7   9   4    14110.26    13306.11   1810.41 o 
   9   9   4    24814.56    24789.32   3010.22 o 
  11   9   4     4892.72     5441.73   1017.69 o 
  13   9   4    22473.99    21516.55   2142.50 o 
  15   9   4     1115.82     1356.62   1237.30 o 
 -14  10   4     1239.91     1365.08    788.46 o 
 -12  10   4     3667.78     3983.97    969.59 o 
 -10  10   4     1161.15     1006.70    642.75 o 
  -8  10   4      531.22      861.83    427.44 o 
  -6  10   4     2439.34     2883.47    551.67 o 
  -4  10   4     5399.10     5847.61    743.24 o 
  -2  10   4     1951.01     2585.71    507.61 o 
   0  10   4     4060.06     4163.80    621.67 o 
   2  10   4     1170.90     1559.02    455.97 o 
   4  10   4     7015.79     7425.86    813.77 o 
   6  10   4     1219.89     1135.81    432.15 o 
   8  10   4     2308.69     2525.15    687.32 o 
  10  10   4      146.99     -174.24    429.27 o 
  12  10   4     2990.50     3667.91    897.98 o 
  14  10   4       76.94      982.21    664.18 o 
 -13  11   4    12345.10    13553.15   2099.65 o 
 -11  11   4      167.74     -186.14    563.38 o 
  -9  11   4    20312.65    21925.47   2454.98 o 
  -7  11   4     1623.44     1885.73    556.87 o 
  -5  11   4    21877.21    25022.02   1630.56 o 
  -3  11   4     3635.97     4437.79    690.55 o 
  -1  11   4    20163.29    21125.31   1170.65 o 
   1  11   4    13829.72    15364.44   1329.89 o 
   3  11   4    13249.84    16184.78   1306.26 o 
   5  11   4    12260.06    13507.83   1391.41 o 
   7  11   4    11099.73    11650.49   1090.05 o 
   9  11   4    12593.00    13698.67   1469.00 o 
  11  11   4     2914.24     3286.79    905.25 o 
 -10  12   4      485.57      597.33    658.34 o 
  -8  12   4       35.53      384.08    470.48 o 
  -6  12   4      453.57      809.06    492.20 o 
  -4  12   4      439.18      778.37    463.01 o 
  -2  12   4       82.83      -65.75    386.11 o 
   0  12   4      415.43      560.24    525.02 o 
   2  12   4       62.99      109.30    464.70 o 
   4  12   4      129.28      226.69    469.46 o 
   6  12   4        3.59     -102.28    476.50 o 
   8  12   4      330.05      336.19    461.17 o 
  10  12   4      307.87      348.20    473.18 o 
  -7  13   4     1591.26     1666.22    792.71 o 
  -5  13   4     8452.56    11044.56   1439.67 o 
  -3  13   4     1572.66     2388.29    744.71 o 
  -1  13   4     8539.21    11275.03   1382.28 o 
   1  13   4     6372.30     7734.46   1168.83 o 
   3  13   4     8019.98    11683.07   1419.19 o 
   5  13   4     5416.02     8300.90   1286.06 o 
 -21   1   5     6829.08     9230.95   1374.45 o 
 -19   1   5    33497.48    32048.47   5623.89 o 
 -17   1   5     9086.62     8769.47   1866.91 o 
 -15   1   5    36913.88    36381.17   4347.97 o 
 -13   1   5    30758.65    23791.45   4032.24 o 
 -11   1   5    43485.14    29825.16   9398.49 o 
  -9   1   5   102263.90   104059.83   8816.87 o 
  -7   1   5    65832.51    68092.70   6407.08 o 
  -5   1   5   140955.78   142718.86  17269.77 o 
  -3   1   5    38106.36    39235.37   3712.74 o 
  -1   1   5   206965.89   229376.30  23352.54 o 
   1   1   5     4697.66     5446.48    406.66 o 
   3   1   5   251252.53   302628.66  13407.26 o 
   5   1   5     3970.23     4399.09    310.55 o 
   7   1   5   149940.63   168420.08   8640.27 o 
   9   1   5       38.77       10.52    168.75 o 
  11   1   5   111634.54   116847.30   6934.79 o 
  13   1   5     3503.87     3716.62    471.86 o 
  15   1   5    75376.21    73820.55   5317.45 o 
  17   1   5     2725.07     3070.74    533.04 o 
  19   1   5    29698.26    27835.77   2458.49 o 
  21   1   5     6188.66     6264.74    802.09 o 
 -20   2   5        9.77      485.23    454.12 o 
 -18   2   5     2387.33     2631.59    560.85 o 
 -16   2   5      296.23      223.86    284.63 o 
 -14   2   5     2292.40     3001.48    565.92 o 
 -12   2   5      814.45      708.32    205.35 o 
 -10   2   5     8397.00     8480.80    614.29 o 
  -8   2   5      555.83      712.63    153.01 o 
  -6   2   5    10200.39    10528.81   1366.01 o 
  -4   2   5       52.73      148.34    153.84 o 
  -2   2   5     1792.86     1947.56    126.04 o 
   0   2   5    66711.08    74868.80   6296.72 o 
   2   2   5    18588.68     9486.57   6328.67 o 
   4   2   5     9873.20    10667.58    473.43 o 
   6   2   5      711.88      828.26    220.24 o 
   8   2   5    11508.27    12112.17   1035.97 o 
  10   2   5       96.46      177.57    209.02 o 
  12   2   5     2810.95     3171.24    438.61 o 
  14   2   5       26.99      -15.00    209.46 o 
  16   2   5     1816.94     1871.23    421.98 o 
  18   2   5        6.97      141.17    301.93 o 
  20   2   5      704.55      921.65    501.27 o 
 -21   3   5     4235.56     3462.21    759.53 o 
 -19   3   5    20173.02    20193.28   3007.19 o 
 -17   3   5    15658.12    14237.27   2378.44 o 
 -15   3   5    28961.70    30077.20   4823.52 o 
 -13   3   5    30000.00    27815.74   4498.06 o 
 -11   3   5    59715.71    55424.04   8230.79 o 
  -9   3   5    82954.98    76179.69   6398.29 o 
  -7   3   5    55693.79    52394.11   5353.01 o 
  -5   3   5    79909.03    71770.55  12267.06 o 
  -3   3   5    29586.09    24265.67   3706.53 o 
  -1   3   5    70331.25    62166.17   1938.54 o 
   1   3   5     8717.77     6118.64   2153.37 o 
   3   3   5   140092.47   146411.83   2319.53 o 
   5   3   5       88.45      157.73    149.32 o 
   7   3   5   150873.48   161963.30   9216.30 o 
   9   3   5     4450.88     5085.36    749.19 o 
  11   3   5    95779.64    99833.80   7661.66 o 
  13   3   5    17424.64    16532.37   1410.76 o 
  15   3   5    72680.38    70250.42   4482.34 o 
  17   3   5    12047.27    10789.28   1003.14 o 
  19   3   5    22426.96    20017.54   3213.75 o 
  21   3   5     4948.73     4729.01   1063.77 o 
 -20   4   5       39.21      110.36    564.29 o 
 -18   4   5     7961.79     7534.60   2131.79 o 
 -16   4   5      908.16     1058.69    548.20 o 
 -14   4   5    12012.19    12390.14   4751.00 o 
 -12   4   5     2158.04      839.76    539.36 o 
 -10   4   5    15439.63    12688.89   2592.43 o 
  -8   4   5     1618.57     1531.62    234.97 o 
  -6   4   5    32553.82    26108.62   4611.74 o 
  -4   4   5     6783.22     5485.73   1049.83 o 
  -2   4   5    47761.92    28408.96   8434.80 o 
   0   4   5     1380.05      844.99    215.30 o 
   2   4   5    93053.82    91580.42   1344.78 o 
   4   4   5      410.26      386.99    177.52 o 
   6   4   5     9981.26     9600.63   1155.91 o 
   8   4   5    11295.04    11983.43    669.87 o 
  10   4   5    15249.89    15081.37    809.64 o 
  12   4   5     3568.83     3942.00    556.21 o 
  14   4   5     2576.73     3074.33    523.19 o 
  16   4   5     2775.34     3381.89    799.09 o 
  18   4   5      270.61      -81.64    420.09 o 
  20   4   5     4726.06     5379.37   1526.53 o 
 -19   5   5    13792.63    12424.40   4210.02 o 
 -17   5   5     7752.64     8809.52   1451.55 o 
 -15   5   5    26260.07    23136.08   7038.12 o 
 -13   5   5    19092.54    16955.84   3674.39 o 
 -11   5   5    30402.29    26083.67   7429.13 o 
  -9   5   5    48368.58    37546.74   8682.49 o 
  -7   5   5    23890.91    19101.42   4311.79 o 
  -5   5   5   140610.94   113588.21  26518.83 o 
  -3   5   5    31499.65    27155.92   2552.81 o 
  -1   5   5   103873.91    83902.66   6967.26 o 
   1   5   5     2914.49     2304.65    269.83 o 
   3   5   5   100382.91    94230.51   1672.29 o 
   5   5   5      836.79      914.55    254.36 o 
   7   5   5    76080.63    75225.57   3798.08 o 
   9   5   5     1119.16      845.66    306.19 o 
  11   5   5    42830.70    43624.30   3395.38 o 
  13   5   5     2963.50     3147.63    536.68 o 
  15   5   5    28563.07    28371.19   3428.00 o 
  17   5   5     2083.17     2287.12    704.34 o 
  19   5   5    11221.58    11458.37   2485.30 o 
 -18   6   5    12930.63    11228.40   1434.23 o 
 -16   6   5      346.79      754.44    514.42 o 
 -14   6   5    28847.70    24290.15   5881.17 o 
 -12   6   5     1399.99     1059.77    610.61 o 
 -10   6   5    51916.95    44521.80   9427.01 o 
  -8   6   5      374.36      225.44    340.62 o 
  -6   6   5    51510.22    42567.42   8489.67 o 
  -4   6   5    14839.54    14043.55   1171.72 o 
  -2   6   5    47271.68    39947.37   3499.09 o 
   0   6   5    15194.24    13942.39   1263.26 o 
   2   6   5    56313.22    50265.06   1766.77 o 
   4   6   5     8413.53     7119.73    539.59 o 
   6   6   5    22856.46    20656.32   1905.74 o 
   8   6   5    13990.80    14145.92    932.98 o 
  10   6   5    18434.68    18274.29    922.76 o 
  12   6   5     8679.63     9142.76   2099.65 o 
  14   6   5     1523.85     1627.91    615.65 o 
  16   6   5    10842.07    11917.55   2447.81 o 
  18   6   5      202.28       55.92    479.89 o 
 -17   7   5     2705.26     3137.94    882.77 o 
 -15   7   5     6641.01     7937.53   3122.70 o 
 -13   7   5    19017.97    17552.01   4461.76 o 
 -11   7   5    18922.62    17309.24   4542.11 o 
  -9   7   5    23229.26    21739.15   4718.86 o 
  -7   7   5    19804.74    15949.39   3224.47 o 
  -5   7   5    67630.02    57975.91   8002.25 o 
  -3   7   5     8075.53     7535.25    667.93 o 
  -1   7   5    57418.54    48256.11   3115.63 o 
   1   7   5     3768.42     3562.03    398.60 o 
   3   7   5    51743.74    45760.05   2914.71 o 
   5   7   5     3238.04     3371.69    787.37 o 
   7   7   5    31138.35    28754.15   3408.29 o 
   9   7   5     2364.34     2484.82    459.03 o 
  11   7   5    19979.56    18777.35   2313.90 o 
  13   7   5      548.46      666.12    452.63 o 
  15   7   5    11708.91    11833.86   2688.84 o 
  17   7   5     1186.46     1226.58    666.46 o 
 -16   8   5     1599.75     1770.78   1333.71 o 
 -14   8   5    15022.00    13875.81   2024.67 o 
 -12   8   5      831.57      964.37    506.84 o 
 -10   8   5    27844.00    23626.67   4049.33 o 
  -8   8   5      557.31      523.93    410.28 o 
  -6   8   5    39448.53    35412.52   4981.32 o 
  -4   8   5     4777.51     5686.07   1039.75 o 
  -2   8   5    58266.18    49233.34   3563.05 o 
   0   8   5    16123.38    14775.82    827.23 o 
   2   8   5    38183.37    35725.27   2548.45 o 
   4   8   5    29961.62    29230.35   1875.20 o 
   6   8   5    18809.55    17914.96   1698.44 o 
   8   8   5    34660.27    33440.01   3792.23 o 
  10   8   5     7150.85     7280.59    990.14 o 
  12   8   5    15651.43    15269.05   2131.79 o 
  14   8   5     1590.85     1993.66    677.92 o 
  16   8   5     9574.94    10120.14   2153.22 o 
 -15   9   5      912.11     1413.43    786.04 o 
 -13   9   5     6924.20     6725.58   1692.58 o 
 -11   9   5     3412.71     4006.31    894.49 o 
  -9   9   5     5769.50     5133.19    912.56 o 
  -7   9   5     1128.74     1204.30    541.25 o 
  -5   9   5     7870.33     7956.56    799.21 o 
  -3   9   5     3047.13     3260.96    544.05 o 
  -1   9   5     4584.59     4578.16    607.57 o 
   1   9   5     3702.18     4209.80    488.63 o 
   3   9   5     5321.14     5112.78    535.48 o 
   5   9   5     5173.51     4937.19    532.11 o 
   7   9   5    10100.21     9644.68   1858.62 o 
   9   9   5     2186.35     1605.64    588.51 o 
  11   9   5    11234.02    12039.34   1329.38 o 
  13   9   5      159.09      245.44    498.59 o 
  15   9   5     9660.36    10182.98   2185.35 o 
 -14  10   5    11272.28    11900.53   2892.38 o 
 -12  10   5      252.17      385.65    565.62 o 
 -10  10   5    12493.62    12835.54   1432.01 o 
  -8  10   5     1219.56     1133.12    463.44 o 
  -6  10   5    20989.10    22888.06   1960.45 o 
  -4  10   5     2358.43     2869.17    540.59 o 
  -2  10   5    18855.90    20010.38   1060.72 o 
   0  10   5     7182.73     7775.46    798.34 o 
   2  10   5    23795.94    25225.35   1181.21 o 
   4  10   5     9656.33     9973.17   1515.02 o 
   6  10   5    21503.99    24046.94   1669.63 o 
   8  10   5     8952.08    10734.59   1446.19 o 
  10  10   5    11949.85    10425.46   1665.80 o 
  12  10   5    13936.69    14229.56   3031.64 o 
  14  10   5     4092.30     4177.88   1231.94 o 
 -13  11   5      198.72      371.07    580.75 o 
 -11  11   5     1678.67     3625.96    954.92 o 
  -9  11   5      347.79      445.31    448.25 o 
  -7  11   5     1202.12     1567.14    526.16 o 
  -5  11   5     3496.69     4257.82    711.05 o 
  -3  11   5      873.53      896.15    407.25 o 
  -1  11   5     4066.02     4228.59    661.80 o 
   1  11   5       18.65      228.90    383.75 o 
   3  11   5     4660.85     5218.17    941.23 o 
   5  11   5       43.18      218.88    440.03 o 
   7  11   5     1156.99     1565.86    534.68 o 
   9  11   5       10.97      -23.00    504.48 o 
  11  11   5      457.46      646.64    616.32 o 
 -10  12   5    12092.95    13313.98   1633.60 o 
  -8  12   5      766.10      681.61    663.19 o 
  -6  12   5    19629.86    22468.32   4135.03 o 
  -4  12   5     1483.62     1795.81    549.77 o 
  -2  12   5    14075.67    17529.79   1194.57 o 
   0  12   5     5631.13     7194.57   1118.66 o 
   2  12   5    12811.60    16962.30   1481.32 o 
   4  12   5     7742.48     9943.85   1329.89 o 
   6  12   5     8219.17    12647.37   1468.59 o 
   8  12   5     6937.15     8565.47   1256.80 o 
  10  12   5     3198.89     4826.44    837.37 o 
  -5  13   5      122.48      902.91    694.17 o 
  -3  13   5        1.75       96.41    707.03 o 
  -1  13   5       66.96      364.23    771.30 o 
   1  13   5       35.96      119.50    481.18 o 
   3  13   5        5.48      412.43    492.37 o 
   5  13   5      325.59      107.31    450.66 o 
 -20   0   6    25721.78    30402.12   2678.13 o 
 -18   0   6     9000.84    12255.12   1842.55 o 
 -16   0   6    91644.98    80244.62  20246.66 o 
 -14   0   6    34616.48    32349.98   7520.19 o 
 -12   0   6    84018.01    81823.19  10026.40 o 
 -10   0   6    72769.45    70424.26   9370.10 o 
  -8   0   6    62960.15    60557.12  10362.62 o 
  -6   0   6   238212.23   213146.88  65525.36 o 
  -4   0   6    10302.60     6494.16   3915.66 o 
  -2   0   6    41402.71    44712.91   4721.95 o 
   0   0   6    57045.31    67419.50   1075.55 o 
   2   0   6    62221.39    43093.80  23760.54 o 
   4   0   6     1575.06     1818.03    174.18 o 
   6   0   6   170648.30   193185.42  19271.81 o 
   8   0   6    16981.38    19941.79   1971.10 o 
  10   0   6   175272.56   184117.78  21414.32 o 
  12   0   6     2773.06     3176.05    494.55 o 
  14   0   6    61322.65    58646.86   8189.72 o 
  16   0   6     4317.04     4310.41    824.73 o 
  18   0   6    43335.00    38827.50   5436.60 o 
  20   0   6     4057.85     3791.31   1023.05 o 
 -21   1   6      277.29      -59.67    563.99 o 
 -19   1   6      330.86      542.19    487.48 o 
 -17   1   6       52.18      473.17    304.79 o 
 -15   1   6       38.62       90.79    255.44 o 
 -13   1   6      668.79      544.05    234.29 o 
 -11   1   6     1260.38     1125.73    218.32 o 
  -9   1   6     2783.20     3535.92    294.63 o 
  -7   1   6     3700.60     4158.44    490.76 o 
  -5   1   6     1141.57     1352.10    154.56 o 
  -3   1   6     1763.32     2005.30    161.78 o 
  -1   1   6   137160.06   159406.53  15224.07 o 
   1   1   6     2515.42     2958.83    171.80 o 
   3   1   6    31369.92    37629.50   2285.31 o 
   5   1   6     2160.39     2635.27    264.41 o 
   7   1   6     2492.15     2803.23    310.48 o 
   9   1   6      112.68      410.04    200.99 o 
  11   1   6      170.42      230.54    234.85 o 
  13   1   6     2044.85     2078.36    385.29 o 
  15   1   6     1503.16     1200.24    360.86 o 
  17   1   6        5.20      242.61    300.74 o 
  19   1   6      292.66      434.90    369.62 o 
  21   1   6      100.83      377.71    383.68 o 
 -20   2   6    18290.63    18631.23   1971.49 o 
 -18   2   6    11990.16    12339.32   1926.90 o 
 -16   2   6    40359.35    41806.33   6290.77 o 
 -14   2   6    20063.16    19017.74   1427.83 o 
 -12   2   6    62750.82    60797.33   6486.05 o 
 -10   2   6    47001.30    44830.33   3367.35 o 
  -8   2   6    57118.47    56278.27   5298.60 o 
  -6   2   6   148439.05   144438.41  17337.61 o 
  -4   2   6    44327.85    40204.16   6022.02 o 
  -2   2   6   152369.08   166268.94  22093.91 o 
   0   2   6      491.05      872.62    108.06 o 
   2   2   6   212722.86   263582.75  11074.02 o 
   4   2   6      574.62      927.32    201.59 o 
   6   2   6   159324.44   175583.52   4835.04 o 
   8   2   6     1901.71     2611.22    387.46 o 
  10   2   6   105260.28   114260.53   5935.93 o 
  12   2   6      945.70     1337.44    318.48 o 
  14   2   6    53174.81    53989.21   3205.31 o 
  16   2   6     6309.59     6396.76    698.63 o 
  18   2   6    32243.27    29265.69   2942.45 o 
  20   2   6     3432.84     3609.03    755.42 o 
 -21   3   6      203.16      -27.39    442.56 o 
 -19   3   6     2454.63     2343.48    775.77 o 
 -17   3   6     1053.57     1232.96    416.86 o 
 -15   3   6     3941.46     4849.80    780.91 o 
 -13   3   6     1041.61      951.64    303.06 o 
 -11   3   6    12102.06    12779.25    840.10 o 
  -9   3   6     6063.66     7095.62    532.79 o 
  -7   3   6    34020.70    28878.60   4545.88 o 
  -5   3   6     1622.54     1659.08    476.90 o 
  -3   3   6    28535.27    25550.63   3979.65 o 
  -1   3   6    32414.00    30474.14   1819.04 o 
   1   3   6    19907.87    19001.24    973.98 o 
   3   3   6     3995.04     3681.61    323.51 o 
   5   3   6    15109.10    15740.87    662.53 o 
   7   3   6    13748.69    13822.31   1737.92 o 
   9   3   6     5809.87     6444.88    723.71 o 
  11   3   6     8951.27     8885.18    696.78 o 
  13   3   6     9278.17     9282.38    764.52 o 
  15   3   6     5901.12     6360.20    758.77 o 
  17   3   6      472.89      151.30    363.38 o 
  19   3   6     3502.46     3180.37    872.91 o 
 -20   4   6    15129.38    13441.10   4129.68 o 
 -18   4   6     6694.26     6222.21   1569.38 o 
 -16   4   6    32355.77    27743.71   8602.15 o 
 -14   4   6    13142.78    11882.44   3186.97 o 
 -12   4   6    42653.30    39878.20   5904.43 o 
 -10   4   6    42837.29    33965.65   8270.06 o 
  -8   4   6    19909.36    16989.04   2887.02 o 
  -6   4   6   101468.88    83651.14  19850.29 o 
  -4   4   6    60300.91    48669.71   9801.95 o 
  -2   4   6   111789.77    85731.78   6481.75 o 
   0   4   6     8839.93     8278.64    512.73 o 
   2   4   6   210214.13   207425.30   2320.18 o 
   4   4   6     9436.25     9478.09    516.28 o 
   6   4   6   162177.77   172859.19   6364.95 o 
   8   4   6     3594.10     4029.22    480.20 o 
  10   4   6   105209.73   105033.02   8749.75 o 
  12   4   6     1134.04     1203.38    366.90 o 
  14   4   6    41914.72    39958.52   1590.53 o 
  16   4   6     3834.74     3799.46    673.43 o 
  18   4   6    15851.95    15523.08   2351.40 o 
  20   4   6     3295.80     3010.79    845.85 o 
 -19   5   6     6153.22     5805.96   1392.63 o 
 -17   5   6      287.09      233.28    503.29 o 
 -15   5   6    13781.18    12553.48   3540.49 o 
 -13   5   6      727.30      960.12    460.29 o 
 -11   5   6    38633.35    31225.69   8425.39 o 
  -9   5   6      115.51      168.36    333.04 o 
  -7   5   6    58683.34    48756.60   9244.90 o 
  -5   5   6     4204.05     3944.99    590.26 o 
  -3   5   6    55752.58    44934.11   2811.44 o 
  -1   5   6     6260.20     5427.61    478.89 o 
   1   5   6    74621.09    69162.15   2611.56 o 
   3   5   6      411.56      317.44    194.10 o 
   5   5   6    15008.43    14137.88   1155.81 o 
   7   5   6     8959.07     7954.11    746.14 o 
   9   5   6    16236.99    15993.91    832.51 o 
  11   5   6     9421.17     9187.25    739.09 o 
  13   5   6     3087.56     3172.33    538.72 o 
  15   5   6    12477.19    12496.01   1332.92 o 
  17   5   6      684.08      768.27    568.40 o 
  19   5   6     8341.34     8431.23   1323.98 o 
 -18   6   6     3267.78     3209.23    904.04 o 
 -16   6   6    26331.95    22878.72   6781.02 o 
 -14   6   6    24563.90    20619.53   5458.03 o 
 -12   6   6    30871.26    26911.13   8066.52 o 
 -10   6   6    29800.27    24792.56   4595.67 o 
  -8   6   6    16866.32    13400.59   3128.05 o 
  -6   6   6    61962.85    50683.82   8366.48 o 
  -4   6   6    14417.89    10936.86   1028.40 o 
  -2   6   6    42067.82    35124.36   2789.38 o 
   0   6   6    21181.45    19885.61    776.83 o 
   2   6   6    76965.91    70493.09   2096.85 o 
   4   6   6    11338.74    10950.01   1025.56 o 
   6   6   6    62212.12    60050.23   3091.53 o 
   8   6   6      150.63      327.52    248.84 o 
  10   6   6    57019.27    55464.79   5811.03 o 
  12   6   6      752.80      842.41    356.05 o 
  14   6   6    21338.62    22048.65   3749.38 o 
  16   6   6     1101.56     1180.81    616.48 o 
  18   6   6     9690.61    10082.69   1412.70 o 
 -17   7   6     1357.06     1179.56    680.24 o 
 -15   7   6    12968.03    12625.64   3497.64 o 
 -13   7   6      245.84      307.03    442.12 o 
 -11   7   6    42574.34    38695.03   9089.57 o 
  -9   7   6     1031.72      780.21    425.52 o 
  -7   7   6    34071.30    27718.60   4933.11 o 
  -5   7   6     6739.59     6133.71    795.36 o 
  -3   7   6    55421.53    47540.11   3287.98 o 
  -1   7   6    21277.03    18155.38    682.12 o 
   1   7   6    38522.98    32019.07   1773.70 o 
   3   7   6    11106.79    10091.52    583.82 o 
   5   7   6    17387.31    16546.22   1258.52 o 
   7   7   6    28819.03    30057.40   1947.20 o 
   9   7   6    11472.56    11724.60    803.75 o 
  11   7   6     9105.65     9222.39   1248.01 o 
  13   7   6     3048.15     2989.94    714.36 o 
  15   7   6    12340.25    13399.54   1933.61 o 
  17   7   6      406.64      564.49    717.74 o 
 -16   8   6      888.88     1601.87    751.39 o 
 -14   8   6     5578.19     5192.89   1601.52 o 
 -12   8   6     5535.18     6802.06   1826.48 o 
 -10   8   6     4432.33     4241.81   1135.53 o 
  -8   8   6     6098.00     5922.38    878.43 o 
  -6   8   6    10904.86    10505.00   1084.60 o 
  -4   8   6    12947.42    12175.21    824.15 o 
  -2   8   6    22740.76    20027.62   1437.83 o 
   0   8   6     9683.29     8062.69    763.39 o 
   2   8   6    21763.98    20180.23   1532.92 o 
   4   8   6     5335.57     5401.40    536.56 o 
   6   8   6    30108.91    29892.12   2079.58 o 
   8   8   6     1848.23     2025.32    435.27 o 
  10   8   6    14810.37    14821.25   2635.28 o 
  12   8   6      332.29      127.21    419.14 o 
  14   8   6     9111.22     8820.62   1222.65 o 
  16   8   6      373.75      609.39    584.17 o 
 -15   9   6     8529.17     8237.15   2319.26 o 
 -13   9   6      496.22      500.53    548.20 o 
 -11   9   6    14546.68    14849.62   2180.00 o 
  -9   9   6      224.39      -51.02    535.63 o 
  -7   9   6    17364.36    16935.85   1856.00 o 
  -5   9   6      298.20      445.22    327.54 o 
  -3   9   6    32807.12    30632.46   2273.72 o 
  -1   9   6     3470.68     3632.46    548.01 o 
   1   9   6    34412.20    35784.32   1316.57 o 
   3   9   6    11207.10    11220.00    673.21 o 
   5   9   6    28428.05    27044.43   1552.21 o 
   7   9   6    26298.89    25567.57   3679.75 o 
   9   9   6    12509.61    14123.65   2747.76 o 
  11   9   6    20453.29    22217.30   1708.65 o 
  13   9   6     5738.94     6423.32   1306.93 o 
  15   9   6    13751.30    13567.70   1815.77 o 
 -14  10   6      778.70     1019.21    745.41 o 
 -12  10   6     2606.91     2130.03    806.70 o 
 -10  10   6     3555.81     3477.94    881.87 o 
  -8  10   6       50.99      165.59    358.31 o 
  -6  10   6     4839.84     5310.25    880.47 o 
  -4  10   6     1032.92     1611.01    442.45 o 
  -2  10   6     5551.57     5230.42    683.67 o 
   0  10   6       56.99      203.03    295.94 o 
   2  10   6     2434.42     3265.71    571.02 o 
   4  10   6      800.91      980.10    377.49 o 
   6  10   6     7869.96     8082.79    868.41 o 
   8  10   6        8.54        0.00    416.62 o 
  10  10   6     2963.77     2580.68    779.22 o 
  12  10   6      203.09      174.77    520.90 o 
  14  10   6     3080.31     3186.95   1033.76 o 
 -11  11   6     9948.71    12085.03   3181.62 o 
  -9  11   6       57.65      -82.08    517.32 o 
  -7  11   6    24483.17    27182.68   4156.46 o 
  -5  11   6      638.73      745.60    414.42 o 
  -3  11   6    22135.17    23776.89   1246.98 o 
  -1  11   6     2531.46     3230.14    596.39 o 
   1  11   6    19676.54    22047.50   1192.32 o 
   3  11   6    10892.79    13144.34   1355.86 o 
   5  11   6    10348.01    13473.11   1413.62 o 
   7  11   6     4607.44     5653.19    836.73 o 
   9  11   6     5945.90     6218.60   1090.78 o 
  11  11   6     8276.59     9132.92   1314.10 o 
 -10  12   6      256.40       65.98    581.57 o 
  -8  12   6        8.39      134.75    560.89 o 
  -6  12   6     1218.44     1072.99    670.84 o 
  -4  12   6        7.93      -45.47    510.93 o 
  -2  12   6      122.87        0.89    495.65 o 
   0  12   6      198.52      384.84    440.06 o 
   2  12   6      548.24      246.39    452.65 o 
   4  12   6       97.82      232.93    486.43 o 
   6  12   6       44.71      197.22    496.75 o 
   8  12   6       86.75      -19.79    442.12 o 
  10  12   6      517.15     1205.31    512.52 o 
  -5  13   6      878.71      994.39    650.55 o 
  -3  13   6    12899.11    16732.08   1546.88 o 
  -1  13   6      555.84     1028.40    889.14 o 
   1  13   6     8519.81    11194.58   2046.09 o 
   3  13   6     3279.52     4231.44   1371.20 o 
   5  13   6     6737.60     9373.45   1960.39 o 
 -21   1   7    25426.81    26247.37   1859.62 o 
 -19   1   7     7291.94     8241.69   1179.06 o 
 -17   1   7    59012.88    56653.25   7732.68 o 
 -15   1   7    36182.83    32788.34   4318.32 o 
 -13   1   7    57470.34    58852.71   3722.08 o 
 -11   1   7    50199.67    47480.06   4499.02 o 
  -9   1   7    60534.63    58634.80   6104.28 o 
  -7   1   7   112617.01   109099.80  12711.81 o 
  -5   1   7    24831.87    23047.08   2780.38 o 
  -3   1   7   147082.41   169490.52  14106.46 o 
  -1   1   7   154593.59   174508.36  12125.44 o 
   1   1   7   221429.61   286913.78  15350.72 o 
   3   1   7    18834.43    13588.14   5305.27 o 
   5   1   7   177357.31   212059.66   9646.86 o 
   7   1   7     1233.84     1507.80    246.54 o 
   9   1   7   188109.55   212691.78  13713.41 o 
  11   1   7     1076.20     1110.73    296.22 o 
  13   1   7    46643.90    46867.47   2806.39 o 
  15   1   7     7549.51     7504.72    708.32 o 
  17   1   7    50019.63    46452.64   3520.74 o 
  19   1   7     4174.21     4062.52    645.59 o 
  21   1   7    15275.54    14133.74   1131.37 o 
 -20   2   7     1031.27     1373.09    642.66 o 
 -18   2   7       75.97      249.05    344.15 o 
 -16   2   7     1952.12     2103.89    492.81 o 
 -14   2   7      272.41      405.19    259.54 o 
 -12   2   7     7116.31     7307.76    564.37 o 
 -10   2   7     1989.21     2199.85    251.99 o 
  -8   2   7     4945.71     5131.37    692.27 o 
  -6   2   7      387.32      519.99    116.40 o 
  -4   2   7     4836.43     4557.72    408.20 o 
  -2   2   7    10452.51    10379.93   1345.21 o 
   0   2   7     1672.90     1970.62    146.61 o 
   2   2   7      734.00      904.99    148.12 o 
   4   2   7    11261.73    12232.12    762.17 o 
   6   2   7     5631.92     5873.13    465.10 o 
   8   2   7     1798.30     1834.60    342.10 o 
  10   2   7     4888.12     5751.65    524.75 o 
  12   2   7    13390.38    13617.22    889.08 o 
  14   2   7     2114.88     2298.39    422.40 o 
  16   2   7      348.31      368.60    319.06 o 
  18   2   7     1492.71     1717.70    462.06 o 
  20   2   7      804.40     1210.39    530.35 o 
 -21   3   7    15898.42    13921.16   1728.28 o 
 -19   3   7     2994.92     3037.41    945.50 o 
 -17   3   7    28737.40    29383.57   4575.44 o 
 -15   3   7    15677.80    15065.85   2574.51 o 
 -13   3   7    35312.33    36050.83   2645.67 o 
 -11   3   7    44857.55    47021.22   3398.96 o 
  -9   3   7    41343.92    35615.14   3688.70 o 
  -7   3   7   103116.86    79944.61  13934.52 o 
  -5   3   7    46737.39    41335.45   6932.00 o 
  -3   3   7   176750.19   169751.81  29608.03 o 
  -1   3   7    15056.59    14919.42   1176.99 o 
   1   3   7   309707.22   334333.22  12077.95 o 
   3   3   7    16018.04     9115.35   5848.05 o 
   5   3   7   144054.81   156607.97   7494.50 o 
   7   3   7      296.68     1036.36    317.50 o 
   9   3   7   130391.02   134188.17   8333.14 o 
  11   3   7      350.91      332.67    256.69 o 
  13   3   7    51464.75    51128.85   3186.04 o 
  15   3   7      750.40     1118.78    403.18 o 
  17   3   7    25808.33    25250.04   1359.13 o 
  19   3   7     2006.14     2329.66    768.64 o 
 -20   4   7     4420.07     4187.71   2222.85 o 
 -18   4   7     1819.32     1785.72    733.81 o 
 -16   4   7     7890.09     7954.73   3390.51 o 
 -14   4   7     1108.28     1240.63    518.56 o 
 -12   4   7    21300.53    20467.61   3088.98 o 
 -10   4   7      171.18       15.30    282.81 o 
  -8   4   7    23317.02    21266.55   5190.21 o 
  -6   4   7      287.17      385.65    287.85 o 
  -4   4   7    37382.00    29497.63   5463.38 o 
  -2   4   7     1256.27     1363.41    166.43 o 
   0   4   7    64996.42    61956.54   2815.87 o 
   2   4   7      236.87      152.52    109.26 o 
   4   4   7    58684.84    61240.55   2615.18 o 
   6   4   7    16545.66    16823.26   1298.92 o 
   8   4   7     9754.55    11128.17    846.37 o 
  10   4   7    14976.74    15154.79    980.49 o 
  12   4   7     3682.80     3874.83    556.95 o 
  14   4   7     6908.40     8409.50    830.50 o 
  16   4   7       61.73      139.67    343.04 o 
  18   4   7     4041.99     4767.03    968.17 o 
  20   4   7      451.79      272.71    473.49 o 
 -19   5   7     1617.28     1965.34    751.39 o 
 -17   5   7    19993.32    17415.95   5441.96 o 
 -15   5   7     6361.17     6091.86   1167.66 o 
 -13   5   7    23906.73    21751.69   2321.72 o 
 -11   5   7    24227.18    20580.85   4038.62 o 
  -9   5   7    29168.32    23763.52   6834.58 o 
  -7   5   7    54278.04    44652.88   9309.18 o 
  -5   5   7    40062.99    31785.85   4086.82 o 
  -3   5   7    90816.96    73295.55   5785.95 o 
  -1   5   7    28982.41    25687.26   1280.27 o 
   1   5   7   167252.97   114144.81  37796.46 o 
   3   5   7    37504.72    39004.75   1664.07 o 
   5   5   7    83408.95    79557.23   4950.02 o 
   7   5   7     1084.63     1556.61    437.29 o 
   9   5   7    61131.14    61208.71   1776.96 o 
  11   5   7      301.42      459.20    275.89 o 
  13   5   7    32079.68    31891.83   1413.82 o 
  15   5   7       32.57      -85.14    317.68 o 
  17   5   7    16379.90    17289.88   2635.28 o 
  19   5   7     1590.42     1756.03    732.02 o 
 -18   6   7     1027.98     1034.46    899.85 o 
 -16   6   7    15878.48    14223.48   4365.35 o 
 -14   6   7       67.59     -159.86    383.30 o 
 -12   6   7    39286.42    33118.60   9796.60 o 
 -10   6   7        1.97      -91.54    326.89 o 
  -8   6   7    36019.22    27934.98   6973.85 o 
  -6   6   7       17.99     -168.76    259.28 o 
  -4   6   7    30300.64    21941.73   2156.91 o 
  -2   6   7    11554.92     9538.28    639.79 o 
   0   6   7    25955.86    21083.31    671.91 o 
   2   6   7     3998.86     3766.27    374.26 o 
   4   6   7    14602.09    13446.04    898.46 o 
   6   6   7    11815.12    11525.93    694.96 o 
   8   6   7    12294.57    12100.10    739.29 o 
  10   6   7    10462.45    10502.44    862.55 o 
  12   6   7    10248.85    10550.39    859.97 o 
  14   6   7    15573.27    15977.29   2303.19 o 
  16   6   7     2808.37     3665.64   1226.58 o 
  18   6   7     8023.56     9074.93   2694.20 o 
 -17   7   7     5286.49     5399.40   1280.15 o 
 -15   7   7     4021.90     3276.39   1478.33 o 
 -13   7   7    15482.05    14555.78   4761.71 o 
 -11   7   7     6529.20     6715.77   1622.95 o 
  -9   7   7    26706.46    23276.28   3883.29 o 
  -7   7   7     8900.95     8490.50   1955.03 o 
  -5   7   7    26597.20    20545.31   2678.13 o 
  -3   7   7    31781.71    26336.26   3003.34 o 
  -1   7   7    17799.06    14894.20    816.85 o 
   1   7   7    40887.23    36800.94   1821.45 o 
   3   7   7    10783.31    10207.04    584.14 o 
   5   7   7    28662.89    28788.54   2736.12 o 
   7   7   7      716.80      924.99    326.33 o 
   9   7   7    22129.82    20956.91   1114.27 o 
  11   7   7       35.81      131.35    289.04 o 
  13   7   7    17680.19    17587.58   1928.25 o 
  15   7   7       43.73       48.02    420.09 o 
  17   7   7     8860.96     7711.02   1260.79 o 
 -16   8   7     6331.71     6260.76   1328.35 o 
 -14   8   7     3687.10     3530.14    854.13 o 
 -12   8   7    22314.45    19043.20   4161.81 o 
 -10   8   7     1368.04     1638.08    522.50 o 
  -8   8   7    40867.93    36921.69   6298.96 o 
  -6   8   7      136.06      -71.68    265.80 o 
  -4   8   7    61668.45    58134.94   4345.91 o 
  -2   8   7     8310.07     7751.28    804.38 o 
   0   8   7    40125.47    37774.75   1274.58 o 
   2   8   7    19154.13    17358.97    760.74 o 
   4   8   7    26206.00    23145.65   1428.17 o 
   6   8   7    36746.70    34051.14   2072.06 o 
   8   8   7     9744.30    10931.77    836.24 o 
  10   8   7    22337.38    22040.08   3331.59 o 
  12   8   7     6163.97     6243.23   1323.00 o 
  14   8   7    13625.85    13016.16   1622.95 o 
  16   8   7     1184.60     1904.84    745.49 o 
 -15   9   7     3108.53     2577.46    882.77 o 
 -13   9   7     2859.10     3420.98   1205.16 o 
 -11   9   7     8075.30     8778.48   1788.99 o 
  -9   9   7      217.67      213.62    382.77 o 
  -7   9   7     3033.96     3595.56    589.37 o 
  -5   9   7      914.05      942.93    372.62 o 
  -3   9   7     4531.44     4869.71    637.56 o 
  -1   9   7     1687.98     2071.21    444.34 o 
   1   9   7      851.46     1058.38    351.80 o 
   3   9   7     4352.69     4213.28    502.51 o 
   5   9   7     9929.72    10857.30    749.87 o 
   7   9   7      964.55     1465.11    533.67 o 
   9   9   7    10104.43     9849.13   1142.61 o 
  11   9   7     1986.72     2195.12    688.19 o 
  13   9   7     8431.98     7460.30   1155.00 o 
  15   9   7       13.84     -127.41    491.50 o 
 -14  10   7      202.97     -240.85    658.85 o 
 -12  10   7    14351.86    15755.12   4199.31 o 
 -10  10   7       51.66      455.28    515.09 o 
  -8  10   7    17324.80    18140.37   2940.59 o 
  -6  10   7     1146.86     1090.92    427.73 o 
  -4  10   7    19314.91    19718.19   1086.47 o 
  -2  10   7     1743.42     1919.60    467.03 o 
   0  10   7    17965.79    19046.49   1033.34 o 
   2  10   7     5005.13     6124.76    737.57 o 
   4  10   7    19379.54    21033.36   1319.45 o 
   6  10   7     3569.16     4064.36    669.29 o 
   8  10   7    12533.90    12368.46   1283.12 o 
  10  10   7     8748.23     9549.52   1245.22 o 
  12  10   7     8094.94     8840.34   1542.60 o 
  14  10   7     9294.38     9257.23   1339.73 o 
 -11  11   7      886.18      576.36    648.14 o 
  -9  11   7      360.40      902.40    640.81 o 
  -7  11   7      795.23     1379.77    653.47 o 
  -5  11   7      754.45      954.56    567.51 o 
  -3  11   7     4869.05     4616.51    891.90 o 
  -1  11   7      243.35      356.26    359.49 o 
   1  11   7     5517.92     6698.88    828.30 o 
   3  11   7      579.53     1454.99    563.49 o 
   5  11   7     3908.88     4514.47    886.06 o 
   7  11   7      471.79      189.68    374.64 o 
   9  11   7      796.42      996.97    624.89 o 
  11  11   7       28.74       70.46    502.91 o 
 -10  12   7      589.06      895.44    686.37 o 
  -8  12   7    15351.08    15289.58   1671.53 o 
  -6  12   7      602.00     1065.90    653.78 o 
  -4  12   7    16850.57    20511.69   1623.21 o 
  -2  12   7       74.97      -85.70    492.37 o 
   0  12   7     9950.70    12314.79   1412.30 o 
   2  12   7     4322.70     5624.07   1499.75 o 
   4  12   7     8177.56    12735.76   1444.06 o 
   6  12   7     3771.24     4748.02    961.73 o 
   8  12   7     8432.87     9373.45   1917.54 o 
  -5  13   7       58.15      242.94    635.07 o 
  -3  13   7      248.34      255.40    563.49 o 
  -1  13   7        4.51     -117.84    739.16 o 
   1  13   7       31.35      -21.43    664.18 o 
   3  13   7       42.49     -139.26    632.04 o 
   5  13   7      129.01      589.19    728.45 o 
 -20   0   8     4440.91     5549.08   1510.46 o 
 -18   0   8    48324.04    53712.55   3213.75 o 
 -16   0   8    13382.88    14322.63   1553.31 o 
 -14   0   8    58198.20    55486.56   8616.18 o 
 -12   0   8    42424.27    41490.25   6857.64 o 
 -10   0   8   113975.81   111509.74  17780.05 o 
  -8   0   8    56632.02    47016.52  12316.94 o 
  -6   0   8   113407.41    81596.52  44719.82 o 
  -4   0   8    59100.86    69969.29   1601.52 o 
  -2   0   8    75299.45    84214.95   4573.62 o 
   0   0   8   160745.16   194653.13   5399.11 o 
   2   0   8    46421.43    55167.34   2972.72 o 
   4   0   8   203887.38   247286.55   2505.04 o 
   6   0   8      738.29      825.94    156.89 o 
   8   0   8   223124.58   248708.58  23128.32 o 
  10   0   8      310.73      365.76    308.52 o 
  12   0   8    93554.01    92851.03  10209.03 o 
  14   0   8     6451.22     6204.30   1703.29 o 
  16   0   8    53334.07    51680.26   7970.11 o 
  18   0   8     5233.64     5496.45    980.75 o 
  20   0   8    25209.67    23930.39   3792.23 o 
 -21   1   8      630.18      488.35    624.89 o 
 -19   1   8      131.63      615.20    503.69 o 
 -17   1   8      397.16      738.32    352.56 o 
 -15   1   8     3173.41     3745.26    607.66 o 
 -13   1   8       72.67       92.83    172.93 o 
 -11   1   8     1309.46     1244.79    239.86 o 
  -9   1   8       41.31      172.19    143.43 o 
  -7   1   8       86.35       96.59    111.09 o 
  -5   1   8      899.68     1139.29    146.08 o 
  -3   1   8      207.81      249.36     82.71 o 
  -1   1   8    47150.98    56999.16   7011.32 o 
   1   1   8     5557.41     6460.83    471.60 o 
   3   1   8     8183.19     8057.62    800.94 o 
   5   1   8     1480.13     1678.97    182.79 o 
   7   1   8      265.23      844.30    222.56 o 
   9   1   8     1158.24     1384.49    295.98 o 
  11   1   8      194.05       55.28    181.71 o 
  13   1   8       47.01       61.46    206.31 o 
  15   1   8      171.42      247.83    268.11 o 
  17   1   8      181.42      297.08    330.59 o 
  19   1   8      139.33      571.55    374.72 o 
  21   1   8       73.82      490.32    375.47 o 
 -20   2   8     1735.46     2052.49    751.13 o 
 -18   2   8    37201.46    38122.53   5729.92 o 
 -16   2   8    11161.27    10865.83   1660.64 o 
 -14   2   8    36628.77    37057.33   3016.89 o 
 -12   2   8    32074.41    32254.77   2215.41 o 
 -10   2   8    86746.67    80685.15   8798.50 o 
  -8   2   8    74040.07    68421.68   8231.24 o 
  -6   2   8    70217.02    64734.75   6914.04 o 
  -4   2   8   159389.31   166050.03  17142.92 o 
  -2   2   8    72626.76    80429.90   8703.67 o 
   0   2   8   305366.09   339804.56  39261.51 o 
   2   2   8    20910.93    24909.12   1676.10 o 
   4   2   8   107321.63   113380.89   2537.68 o 
   6   2   8      166.98      195.47    176.56 o 
   8   2   8   114264.29   125584.85   7668.79 o 
  10   2   8      226.03      470.40    263.73 o 
  12   2   8    69987.51    73479.16   4505.68 o 
  14   2   8      909.79     1005.23    297.38 o 
  16   2   8    59853.39    57012.86   2968.74 o 
  18   2   8     1710.86     2166.84    505.29 o 
  20   2   8    21821.32    20618.84   1554.73 o 
 -21   3   8     2474.37     2450.15    874.29 o 
 -19   3   8     1410.47     1114.85    494.77 o 
 -17   3   8     2803.92     4125.61    722.44 o 
 -15   3   8      883.61     1304.61    390.87 o 
 -13   3   8    15866.90    17067.70   1299.70 o 
 -11   3   8      672.06     1082.35    258.27 o 
  -9   3   8    33937.78    35515.88   2754.87 o 
  -7   3   8      564.29      736.35    264.78 o 
  -5   3   8    23341.45    22150.78   3776.71 o 
  -3   3   8    21925.70    22056.89   3598.03 o 
  -1   3   8    20610.01    20813.60   1408.61 o 
   1   3   8     4115.81     2492.17   1412.36 o 
   3   3   8    21334.40    22359.68   1071.21 o 
   5   3   8     5493.51     5709.56    525.14 o 
   7   3   8     5105.16     5084.00    500.29 o 
   9   3   8     6078.80     6629.96    611.08 o 
  11   3   8     7618.41     6740.64    667.18 o 
  13   3   8      628.54     1029.16    369.40 o 
  15   3   8      109.84       95.39    288.57 o 
  17   3   8     1044.00     1298.91    477.51 o 
  19   3   8      237.51      399.11    460.63 o 
 -20   4   8     1392.63     1318.06    673.65 o 
 -18   4   8    20329.98    18386.85   5163.43 o 
 -16   4   8     3966.90     4460.10   1574.74 o 
 -14   4   8    18831.31    17809.89   5195.57 o 
 -12   4   8    23910.06    23472.64   3014.45 o 
 -10   4   8    52121.43    46989.28   8298.57 o 
  -8   4   8    58756.02    46346.18  13744.16 o 
  -6   4   8    46612.30    41466.03   5656.42 o 
  -4   4   8   106709.11    83617.28  16341.94 o 
  -2   4   8    49418.85    44746.71   1382.17 o 
   0   4   8   140304.83   130328.69   6161.75 o 
   2   4   8    11059.23    10692.60    505.28 o 
   4   4   8   116532.82   124541.30   5233.68 o 
   6   4   8     7695.06     8009.65    566.33 o 
   8   4   8    96151.76   105694.52   6098.93 o 
  10   4   8      849.23      800.11    306.49 o 
  12   4   8    55405.21    54496.82   5688.21 o 
  14   4   8      179.23      329.64    298.37 o 
  16   4   8    37325.63    37291.57   2961.47 o 
  18   4   8     1383.61     1072.24    580.28 o 
  20   4   8    13427.05    12863.51   1571.45 o 
 -19   5   8     1043.39      588.21    623.24 o 
 -17   5   8    10102.68     9810.09   2260.34 o 
 -15   5   8     4705.65     3876.92   1794.35 o 
 -13   5   8    19324.23    17841.47   2748.48 o 
 -11   5   8       28.08      113.72    341.61 o 
  -9   5   8    24406.60    20052.11   4183.24 o 
  -7   5   8     3187.43     2825.39    594.59 o 
  -5   5   8    26242.98    19399.54   4354.64 o 
  -3   5   8     5928.74     5551.82    378.82 o 
  -1   5   8    23293.90    18821.98    678.76 o 
   1   5   8     5237.53     4322.54    349.32 o 
   3   5   8    74026.09    72949.30   3195.91 o 
   5   5   8     7953.12     7837.96    572.32 o 
   7   5   8    23609.52    22706.99   1312.15 o 
   9   5   8    13805.42    12331.96    810.95 o 
  11   5   8    19982.00    19584.53   1224.12 o 
  13   5   8    12800.21    13932.62   1546.31 o 
  15   5   8     2770.84     2915.71    555.44 o 
  17   5   8     5938.25     6681.30   1136.23 o 
  19   5   8      456.14      239.36    467.29 o 
 -18   6   8    11681.64    10002.68   2522.80 o 
 -16   6   8     2787.71     2683.27    757.38 o 
 -14   6   8    19509.16    16929.42   4386.77 o 
 -12   6   8    17226.97    15884.64   3053.07 o 
 -10   6   8    29572.09    25534.40   6668.54 o 
  -8   6   8    17402.64    13603.63   2319.26 o 
  -6   6   8    32015.77    24776.64   4574.24 o 
  -4   6   8    44885.08    38226.12   3475.97 o 
  -2   6   8    12227.50     9939.44    845.78 o 
   0   6   8    45914.22    40661.79   2754.05 o 
   2   6   8     8539.14     7482.43    482.67 o 
   4   6   8    61517.74    57140.62   3295.07 o 
   6   6   8     5567.98     5832.44    579.30 o 
   8   6   8    22947.56    23321.79   1003.24 o 
  10   6   8      735.21      909.83    323.85 o 
  12   6   8    25852.01    27053.45   1503.85 o 
  14   6   8       38.83     -201.07    343.10 o 
  16   6   8    15863.55    15098.21   1433.47 o 
  18   6   8       18.76     -243.43    432.33 o 
 -17   7   8    13657.72    12838.40   1554.31 o 
 -15   7   8     5195.27     4748.81   1826.48 o 
 -13   7   8    18258.61    15742.26   4006.48 o 
 -11   7   8      124.41      217.24    420.36 o 
  -9   7   8    41812.69    35581.22   8339.69 o 
  -7   7   8       14.66     -247.90    255.64 o 
  -5   7   8    60442.75    54287.45   2652.06 o 
  -3   7   8     2104.67     1235.46    473.86 o 
  -1   7   8    54943.18    42687.63   3322.44 o 
   1   7   8    13304.21    11623.29    590.68 o 
   3   7   8    48887.33    43948.72   2735.65 o 
   5   7   8    13205.41    13116.52    842.30 o 
   7   7   8    17700.74    18062.62   1330.35 o 
   9   7   8    17304.37    18374.40    959.77 o 
  11   7   8     9922.39    10078.94    878.96 o 
  13   7   8    12178.28    12033.08   2474.59 o 
  15   7   8     2991.66     3439.57    859.53 o 
  17   7   8     6999.93     7223.38   1252.80 o 
 -16   8   8     2302.41     2254.18   1264.08 o 
 -14   8   8     1299.15     1883.25    712.20 o 
 -12   8   8     4417.11     4513.69   1515.82 o 
 -10   8   8     2979.49     3441.76   1006.98 o 
  -8   8   8     2219.27     1981.82    792.73 o 
  -6   8   8    14416.86    12988.09    920.15 o 
  -4   8   8     8391.95     7508.29   1047.58 o 
  -2   8   8    14295.09    12584.60    794.96 o 
   0   8   8    13005.44    12974.47    837.91 o 
   2   8   8    11733.06    10927.95    762.29 o 
   4   8   8    15568.08    15427.31    757.65 o 
   6   8   8     4775.10     5452.12    628.94 o 
   8   8   8     7400.05     8188.13    770.17 o 
  10   8   8     1200.54     1758.76    552.81 o 
  12   8   8    13573.45    14552.95   1606.88 o 
  14   8   8      883.14      689.55    554.47 o 
  16   8   8     9374.48    10346.98   1419.55 o 
 -15   9   8     1486.56     1422.13    751.39 o 
 -13   9   8    17226.16    19196.00   3310.17 o 
 -11   9   8      732.71      828.84    530.08 o 
  -9   9   8    25792.55    26219.20   5206.28 o 
  -7   9   8      297.66      471.35    386.32 o 
  -5   9   8    27235.91    26489.41   1412.08 o 
  -3   9   8      936.75     1059.78    348.23 o 
  -1   9   8    26235.17    23160.48   1716.97 o 
   1   9   8     4397.05     4281.71    594.51 o 
   3   9   8    30123.18    29486.04   1691.61 o 
   5   9   8     6286.04     6757.10    636.79 o 
   7   9   8    24467.96    25592.63   2335.49 o 
   9   9   8     9026.93     9345.98   1735.43 o 
  11   9   8    12984.12    13466.93   2442.45 o 
  13   9   8     9680.46    11768.86   2313.90 o 
  15   9   8     3814.83     4364.58   1007.66 o 
 -14  10   8     1791.81     1907.93   1547.96 o 
 -12  10   8     2360.49     1925.53   1028.40 o 
 -10  10   8     4143.67     4438.92   1081.96 o 
  -8  10   8     3437.87     3322.39    774.14 o 
  -6  10   8     2657.44     3540.72    776.40 o 
  -4  10   8     7646.56     7126.72   1024.70 o 
  -2  10   8     1055.31     1309.36    408.95 o 
   0  10   8     8684.32     9224.63    858.73 o 
   2  10   8      571.59      680.39    343.52 o 
   4  10   8     7351.60     8138.65    841.15 o 
   6  10   8      192.52      222.35    358.27 o 
   8  10   8     3226.15     3092.49    724.38 o 
  10  10   8      166.75      386.66    491.14 o 
  12  10   8     1889.92     1756.91    736.68 o 
 -11  11   8     1332.11     1838.24    852.35 o 
  -9  11   8    10771.09    11196.97   2383.53 o 
  -7  11   8       14.28      582.14    609.74 o 
  -5  11   8    19835.15    22364.82   2715.62 o 
  -3  11   8      414.81      555.83    524.42 o 
  -1  11   8    19000.28    22766.39   1531.34 o 
   1  11   8     3470.72     3837.96    812.47 o 
   3  11   8    14446.43    16661.32   1076.01 o 
   5  11   8     5830.60     7055.83   1075.81 o 
   7  11   8     8115.44    10777.33   1307.04 o 
   9  11   8     5072.85     6582.55   1248.01 o 
  11  11   8     5382.36     6234.00   1290.86 o 
  -8  12   8        7.55      622.27    616.32 o 
  -6  12   8      363.42      702.70    615.14 o 
  -4  12   8      699.10      718.76    593.72 o 
  -2  12   8      182.24      417.48    514.74 o 
   0  12   8      564.68      949.12    635.60 o 
   2  12   8      359.05      642.75    782.01 o 
   4  12   8      537.78      835.58    846.29 o 
   6  12   8       49.74      192.83    814.15 o 
   8  12   8       71.63      -21.43    642.75 o 
  -5  13   8     9876.40    13472.00   2544.22 o 
  -3  13   8      119.11      423.43    624.89 o 
  -1  13   8     8889.45    12008.73   2153.22 o 
   1  13   8     1850.86     2260.34   1071.25 o 
   3  13   8     7333.76    10626.82   2099.65 o 
   5  13   8     2799.67     3545.84   1274.79 o 
 -21   1   9     2335.00     2824.28    844.74 o 
 -19   1   9    35530.14    42015.27   2111.40 o 
 -17   1   9     5667.90     5581.66    772.53 o 
 -15   1   9    61509.87    60587.36   6552.09 o 
 -13   1   9    17253.16    16630.09   1307.57 o 
 -11   1   9    77779.70    73388.68   7285.60 o 
  -9   1   9    50473.22    46708.88   5275.10 o 
  -7   1   9   145599.34   149131.14  16425.67 o 
  -5   1   9    73354.63    75565.87   4852.30 o 
  -3   1   9    77015.09    92400.91   5654.72 o 
  -1   1   9    78731.66    66745.55  16554.22 o 
   1   1   9    53475.78    64521.11   3386.22 o 
   3   1   9   162655.00   200310.95   6787.90 o 
   5   1   9    17379.97    17107.11    734.45 o 
   7   1   9   102998.63   115649.95   4391.26 o 
   9   1   9     4986.66     6168.48    511.82 o 
  11   1   9   107675.98   112685.13   5190.66 o 
  13   1   9       37.45      -16.78    206.78 o 
  15   1   9    44846.67    44135.11   2857.41 o 
  17   1   9     1867.54     2336.04    500.52 o 
  19   1   9    31189.17    29974.37   1949.78 o 
 -20   2   9      570.47     1355.13    659.02 o 
 -18   2   9     3521.81     3389.58    642.82 o 
 -16   2   9      184.62      613.23    304.61 o 
 -14   2   9     3176.03     3448.90    411.28 o 
 -12   2   9     1191.19     1546.95    306.94 o 
 -10   2   9    12086.67    10967.01   1209.26 o 
  -8   2   9     6061.24     6690.39    874.25 o 
  -6   2   9     2607.28     2779.46    230.76 o 
  -4   2   9    16969.08    18155.46   1880.20 o 
  -2   2   9    32497.22    37463.62   3731.02 o 
   0   2   9    26067.21    27610.68   2404.83 o 
   2   2   9     3020.79     3442.39    249.35 o 
   4   2   9      138.82      122.32     95.87 o 
   6   2   9     5219.36     5891.91    540.34 o 
   8   2   9      163.21      172.95    201.16 o 
  10   2   9     2082.88     2756.54    456.19 o 
  12   2   9      211.18      313.79    273.01 o 
  14   2   9     7293.63     8328.89    825.55 o 
  16   2   9     2319.60     2157.51    514.12 o 
  18   2   9     1160.75     1666.00    577.10 o 
  20   2   9      924.28      697.14    480.57 o 
 -19   3   9    26338.37    24991.98   3482.00 o 
 -17   3   9     3983.40     4617.56    792.73 o 
 -15   3   9    46056.77    44342.66   5160.25 o 
 -13   3   9     5267.58     6142.75    511.09 o 
 -11   3   9   105200.75   114904.18   2010.59 o 
  -9   3   9    19241.90    18393.58   1457.92 o 
  -7   3   9    80884.32    74736.27  11865.97 o 
  -5   3   9    97987.85    97392.20  13868.52 o 
  -3   3   9   113722.52   125060.52  14706.08 o 
  -1   3   9   181518.78   198594.64  15968.68 o 
   1   3   9     6381.81     5185.79   1627.90 o 
   3   3   9   144511.06   161790.77  12301.54 o 
   5   3   9     5325.89     5700.97    575.24 o 
   7   3   9   132773.48   144576.33   8660.68 o 
   9   3   9      475.50      389.77    254.61 o 
  11   3   9    77370.07    80600.12   4986.60 o 
  13   3   9       96.29      -50.81    230.57 o 
  15   3   9    62046.90    60388.72   4325.80 o 
  17   3   9     1078.40      925.75    451.85 o 
  19   3   9    22510.40    19734.31   1357.99 o 
 -20   4   9      670.97      563.58    652.64 o 
 -18   4   9     3648.85     4193.47   1055.18 o 
 -16   4   9     1882.88     1700.12    664.18 o 
 -14   4   9     4963.84     4523.42    599.36 o 
 -12   4   9     1007.75      889.31    382.74 o 
 -10   4   9    24400.70    24613.22   2240.12 o 
  -8   4   9      841.81     1152.99    478.82 o 
  -6   4   9    51779.93    50010.33   5753.38 o 
  -4   4   9       71.63      169.31    202.45 o 
  -2   4   9    48231.38    45739.04   1611.16 o 
   0   4   9    11170.15    10495.30    495.48 o 
   2   4   9    88049.06    97647.52   4779.06 o 
   4   4   9    24650.62    24646.27   1290.86 o 
   6   4   9    23593.51    26549.69   2041.13 o 
   8   4   9    23441.48    24158.58   1889.11 o 
  10   4   9     6558.35     6944.16    666.91 o 
  12   4   9     9817.66     9664.70    784.75 o 
  14   4   9      402.94      720.59    330.57 o 
  16   4   9     3679.23     4344.20    697.88 o 
  18   4   9      241.89      627.35    532.72 o 
 -19   5   9    16225.83    12892.71   1563.25 o 
 -17   5   9     2322.65     2211.89   1012.33 o 
 -15   5   9    27205.73    21293.43   5731.20 o 
 -13   5   9    20178.67    17785.07   2680.97 o 
 -11   5   9    44738.68    37800.51   9100.28 o 
  -9   5   9    38495.60    30180.98   7086.33 o 
  -7   5   9    25541.77    18628.48   6106.13 o 
  -5   5   9    86410.85    69816.91  12999.64 o 
  -3   5   9    29664.45    23096.10   1671.46 o 
  -1   5   9    26888.89    21458.85    898.35 o 
   1   5   9     2067.11     2101.09    276.12 o 
   3   5   9    71299.29    41745.66  20879.17 o 
   5   5   9    10734.16    12196.93    973.55 o 
   7   5   9    75911.24    75867.23   4514.92 o 
   9   5   9     5705.13     5539.52    614.53 o 
  11   5   9    43472.17    44321.57   2693.22 o 
  13   5   9      445.68      305.49    281.96 o 
  15   5   9    29655.30    30704.02   1414.38 o 
  17   5   9      684.74      279.32    507.35 o 
  19   5   9    11350.55     9946.12   1393.94 o 
 -18   6   9    10665.69     9744.49   3406.58 o 
 -16   6   9     5329.65     5677.98   1014.27 o 
 -14   6   9    10604.03     7650.76   1248.01 o 
 -12   6   9      372.79      749.88    664.18 o 
 -10   6   9    22814.52    17656.46   3567.27 o 
  -8   6   9      385.83      349.94    368.06 o 
  -6   6   9    48011.09    37001.76   4681.37 o 
  -4   6   9      465.66      429.38    268.53 o 
  -2   6   9    49386.70    41466.15   1995.19 o 
   0   6   9    11032.14    10383.43    502.61 o 
   2   6   9    81636.18    55170.72  17403.87 o 
   4   6   9     3479.32     3724.65    462.46 o 
   6   6   9    21681.31    20496.32   1235.48 o 
   8   6   9    12148.50    10952.44    726.68 o 
  10   6   9    20472.17    22207.71   1051.00 o 
  12   6   9     9130.77    10042.62    884.37 o 
  14   6   9     9382.18     9301.70    927.02 o 
  16   6   9     8277.88     9764.80   1308.82 o 
  18   6   9     2439.44     2268.78    853.45 o 
 -17   7   9      898.56      750.89    677.16 o 
 -15   7   9     8795.34     8516.49   1222.91 o 
 -13   7   9     3959.22     3315.74    915.92 o 
 -11   7   9     9737.42     9011.02   2501.37 o 
  -9   7   9     8049.59     7572.26   1478.33 o 
  -7   7   9    16037.77    12826.74   3235.18 o 
  -5   7   9    28719.90    22777.68   1992.87 o 
  -3   7   9    13128.85    11700.91    897.03 o 
  -1   7   9    21118.92    17885.63    836.20 o 
   1   7   9     9415.45     6172.37   1615.23 o 
   3   7   9    40030.59    37441.66   1645.18 o 
   5   7   9    13416.36    12749.56    833.63 o 
   7   7   9    15586.83    16174.38    863.10 o 
   9   7   9     4223.58     4939.02    616.28 o 
  11   7   9    21313.48    21331.94   1670.74 o 
  13   7   9      598.05      657.42    486.11 o 
  15   7   9    13213.15    12623.81   1858.62 o 
  17   7   9      120.39      -58.80    488.27 o 
 -16   8   9     2681.35     2855.81    876.24 o 
 -14   8   9    10252.67    11268.28   3015.57 o 
 -12   8   9     1598.35     2006.97    673.02 o 
 -10   8   9    31344.43    28116.11   8414.68 o 
  -8   8   9      292.11      159.76    346.23 o 
  -6   8   9    39505.26    34563.93   4445.69 o 
  -4   8   9      227.94      144.17    213.72 o 
  -2   8   9    44940.49    41519.41   5040.24 o 
   0   8   9     5829.26     5674.73    634.79 o 
   2   8   9    35984.22    34017.15   2194.21 o 
   4   8   9     4617.77     4606.20    506.72 o 
   6   8   9    32285.74    32508.80   1940.83 o 
   8   8   9    13246.81    13076.27    830.59 o 
  10   8   9    15240.79    16107.57   1339.19 o 
  12   8   9     7595.82     7735.55   1231.94 o 
  14   8   9     5208.46     6377.61   1435.48 o 
  16   8   9     9193.10    10001.16   2324.62 o 
 -15   9   9     2247.02     2249.77    878.43 o 
 -13   9   9     1643.64     1822.78    830.22 o 
 -11   9   9     3251.76     4340.36    909.93 o 
  -9   9   9     8827.86    10160.32   1245.46 o 
  -7   9   9     3044.54     2807.53    641.73 o 
  -5   9   9     6834.38     7638.77   1014.08 o 
  -3   9   9     3231.21     2485.74    593.72 o 
  -1   9   9     7599.22     7711.95    756.19 o 
   1   9   9      495.88      616.78    297.82 o 
   3   9   9    10035.83    11220.45   1114.56 o 
   5   9   9     7461.17     6917.23    633.80 o 
   7   9   9     7416.29     8057.02    797.64 o 
   9   9   9      926.86     1156.35    535.26 o 
  11   9   9     7746.78     7570.22   1109.70 o 
  13   9   9     1358.20      709.62    599.65 o 
  15   9   9     5503.33     5960.44   1131.39 o 
 -14  10   9    13977.21    15038.70   2362.11 o 
 -12  10   9      259.91      116.28    612.59 o 
 -10  10   9    16086.24    16955.78   3208.40 o 
  -8  10   9       36.15      225.05    535.63 o 
  -6  10   9    19727.37    21054.37   3379.80 o 
  -4  10   9      713.86      359.90    530.27 o 
  -2  10   9    24784.33    24163.08   1505.98 o 
   0  10   9      190.68      564.16    423.92 o 
   2  10   9    18947.11    19843.58   1359.45 o 
   4  10   9     3453.93     3861.87    608.25 o 
   6  10   9    15299.12    16118.42    910.38 o 
   8  10   9     3872.13     3955.03    806.06 o 
  10  10   9     8147.06     8180.44   1185.45 o 
  12  10   9     6865.23     7461.50   1196.55 o 
 -11  11   9     1431.21     1500.48    840.40 o 
  -9  11   9     1003.05      517.98    640.53 o 
  -7  11   9     1027.89     1083.60    670.09 o 
  -5  11   9     2135.64     1155.90    798.08 o 
  -3  11   9     2011.99     1876.44    669.58 o 
  -1  11   9     1590.79     1520.46    619.90 o 
   1  11   9      291.16      807.96    555.79 o 
   3  11   9     2248.89     2816.39    808.37 o 
   5  11   9     1089.09     1596.16    985.55 o 
   7  11   9     1111.36     1414.05    942.70 o 
   9  11   9      112.66      334.01    532.11 o 
  11  11   9     1118.83     1530.66    671.59 o 
  -8  12   9      161.85      403.58    661.49 o 
  -6  12   9    13471.20    14793.91   1917.54 o 
  -4  12   9      475.63      334.64    567.37 o 
  -2  12   9    14188.33    17310.54   1588.57 o 
   0  12   9      452.56      206.09    561.11 o 
   2  12   9    11534.79    15061.80   2292.48 o 
   4  12   9     3484.65     5431.25   1510.46 o 
   6  12   9     8096.22    13026.42   2249.63 o 
   8  12   9     2508.60     3770.81   1349.78 o 
  -5  13   9      251.77      465.47    718.08 o 
  -3  13   9      311.69       84.93    561.87 o 
  -1  13   9        8.19      -85.70    653.46 o 
   1  13   9      154.61      364.23    814.15 o 
   3  13   9       24.52        0.00    717.74 o 
 -20   0  10    22684.41    25624.34   2485.30 o 
 -18   0  10     2912.38     4606.38   1242.65 o 
 -16   0  10    58593.53    65903.40   3235.18 o 
 -14   0  10     8040.62     7555.00    938.66 o 
 -12   0  10    65749.34    61489.96  10453.32 o 
 -10   0  10    39237.53    30648.41  10935.64 o 
  -8   0  10   132175.31    96383.80  51624.64 o 
  -6   0  10   126688.10   100457.76  52550.55 o 
  -4   0  10    66999.62    70010.57   6813.87 o 
  -2   0  10    94671.88   104450.38   6532.87 o 
   0   0  10    54143.27    62453.71   8886.03 o 
   2   0  10   208154.09   248610.92  13438.85 o 
   4   0  10    25644.85    28307.84   2081.84 o 
   6   0  10    82979.58    92176.71   4089.38 o 
   8   0  10    13670.72    15513.48   1140.88 o 
  10   0  10   102571.00   109698.33   5200.93 o 
  12   0  10     4181.90     4640.23    758.99 o 
  14   0  10    12455.58    14911.62   1248.01 o 
  16   0  10      669.67      731.31    507.91 o 
  18   0  10    22882.61    23099.42   3203.04 o 
  20   0  10      491.50      815.45    590.26 o 
 -21   1  10      144.85      748.59    629.75 o 
 -19   1  10     1812.93     1972.70    683.99 o 
 -17   1  10        8.82      346.33    352.17 o 
 -15   1  10      864.42     1147.18    284.56 o 
 -13   1  10       10.75      114.50    212.87 o 
 -11   1  10      254.20      224.58    187.13 o 
  -9   1  10      971.60     1105.86    203.86 o 
  -7   1  10       48.26       61.38    120.21 o 
  -5   1  10       75.54      104.35     94.79 o 
  -3   1  10    14659.71    15492.21   1464.59 o 
  -1   1  10     6248.94     6467.98    646.20 o 
   1   1  10     6443.92     7341.45    652.24 o 
   3   1  10     3998.22     4597.28    296.72 o 
   5   1  10     4668.59     5553.42    329.17 o 
   7   1  10     2549.29     2774.09    245.85 o 
   9   1  10      207.44      307.90    213.72 o 
  11   1  10      821.23      754.57    265.19 o 
  13   1  10     2243.60     2357.36    374.37 o 
  15   1  10     1256.07     1181.72    370.82 o 
  17   1  10     2686.90     2619.47    515.28 o 
  19   1  10       21.07      552.92    362.86 o 
 -20   2  10    22151.80    23916.07   1743.93 o 
 -18   2  10     2508.56     2548.42    682.01 o 
 -16   2  10    68601.56    63440.34   6801.58 o 
 -14   2  10     9630.23    10943.22   1118.96 o 
 -12   2  10    84364.31    81342.32   7047.11 o 
 -10   2  10    26346.52    27603.64   2015.78 o 
  -8   2  10    88230.38    86962.64   8300.26 o 
  -6   2  10    77891.84    78398.37   5681.07 o 
  -4   2  10    88512.73    90802.03   6496.86 o 
  -2   2  10   112984.46   131226.88  13580.44 o 
   0   2  10   135538.34   101210.30  37995.68 o 
   2   2  10   137142.69   175796.50  10472.54 o 
   4   2  10    54919.22    63415.68   3381.58 o 
   6   2  10   107662.30   116202.63   8964.56 o 
   8   2  10     9665.80    10418.82   1236.18 o 
  10   2  10   118461.69   124760.78   8540.10 o 
  12   2  10     1387.82     1395.93    398.64 o 
  14   2  10    49681.43    48704.11   3695.20 o 
  16   2  10      948.91     1156.91    434.01 o 
  18   2  10    35127.70    31161.69   2860.54 o 
  20   2  10     1296.44      746.55    461.19 o 
 -19   3  10     1824.92     1873.25    558.60 o 
 -17   3  10     3251.94     3117.18    610.27 o 
 -15   3  10     1714.80     2414.64    529.10 o 
 -13   3  10     2377.13     2693.03    378.83 o 
 -11   3  10    18604.46    20189.12   1781.89 o 
  -9   3  10      360.98      867.35    277.70 o 
  -7   3  10    33993.79    34084.05   3891.20 o 
  -5   3  10      696.06     1014.98    275.93 o 
  -3   3  10    25001.47    26334.82   2456.94 o 
  -1   3  10    26858.41    30408.76   2175.53 o 
   1   3  10     4000.25     4291.37    873.61 o 
   3   3  10    20941.56    23012.79    868.04 o 
   5   3  10    27904.22    29591.65   2159.71 o 
   7   3  10     9021.08     9987.81    573.65 o 
   9   3  10     8178.23     8744.17    688.51 o 
  11   3  10     4061.13     4150.33    560.24 o 
  13   3  10     6927.51     7586.67    781.17 o 
  15   3  10     7587.76     7709.71    854.33 o 
  17   3  10     2507.42     2188.51    635.55 o 
  19   3  10     1604.04     1170.16    600.35 o 
 -20   4  10    17311.42    12856.24   2758.47 o 
 -18   4  10     1624.68     1028.66    760.59 o 
 -16   4  10    37021.67    29671.91  10294.73 o 
 -14   4  10    10468.09     9462.42   1317.26 o 
 -12   4  10    58987.07    55621.83   5752.77 o 
 -10   4  10    24305.35    23166.82   2289.66 o 
  -8   4  10    40438.11    37916.07   5399.84 o 
  -6   4  10    53980.02    50138.66   8392.02 o 
  -4   4  10    46977.47    44177.51   7097.46 o 
  -2   4  10    55166.09    52011.67   4237.04 o 
   0   4  10    49141.15    51962.54   2375.42 o 
   2   4  10    64387.31    65018.20   3381.86 o 
   4   4  10    31452.12    32531.42   2113.98 o 
   6   4  10   129217.35   137987.92   7880.42 o 
   8   4  10    12492.38    12827.32   1134.76 o 
  10   4  10    85677.69    86156.76   3202.60 o 
  12   4  10      813.19      824.35    316.43 o 
  14   4  10    45514.95    44848.14   2685.35 o 
  16   4  10      892.37      814.15    424.19 o 
  18   4  10    23230.01    22353.00   1355.49 o 
 -19   5  10     4372.86     4051.19   2153.22 o 
 -17   5  10     3626.38     3776.47   1778.28 o 
 -15   5  10     5614.59     5797.18   1371.20 o 
 -13   5  10     2436.04     2322.23    578.78 o 
 -11   5  10    17798.06    16244.08   2261.45 o 
  -9   5  10      649.80      597.22    359.82 o 
  -7   5  10    33929.98    27036.11   6481.07 o 
  -5   5  10     2566.04     2228.76    589.19 o 
  -3   5  10    32497.21    27106.16   1142.98 o 
  -1   5  10      961.29      937.53    189.51 o 
   1   5  10    47307.61    47005.69   1523.03 o 
   3   5  10      591.10      455.92    218.13 o 
   5   5  10    31658.90    32066.33   1341.64 o 
   7   5  10     9882.26    10114.08    694.71 o 
   9   5  10    18774.38    18923.85    941.20 o 
  11   5  10    11449.03    12174.38   1339.59 o 
  13   5  10     9413.35    10105.74   1063.92 o 
  15   5  10    10860.14    11274.15   1064.09 o 
  17   5  10     1684.99     2147.75    742.22 o 
  19   5  10     6136.73     6763.56   1166.53 o 
 -18   6  10      564.57      696.31    651.44 o 
 -16   6  10    17762.24    15109.35   3867.22 o 
 -14   6  10     3271.86     3020.21   1071.25 o 
 -12   6  10    22873.61    20225.13   5270.56 o 
 -10   6  10     9224.19     8312.86   1885.40 o 
  -8   6  10    18683.06    16725.04   5431.25 o 
  -6   6  10    31656.97    23335.76   5104.51 o 
  -4   6  10    26338.47    21985.15   1337.51 o 
  -2   6  10    39183.49    34426.19   1614.36 o 
   0   6  10    17877.12    16603.23    615.44 o 
   2   6  10    59293.40    55084.49   1972.98 o 
   4   6  10     9486.42     9685.04    732.46 o 
   6   6  10    57447.25    55482.43   3775.37 o 
   8   6  10     3108.95     3382.65    504.29 o 
  10   6  10    33582.52    33492.50   2248.44 o 
  12   6  10      673.69      642.67    317.14 o 
  14   6  10    13564.99    14129.33   1030.34 o 
  16   6  10        0.55      -68.78    465.78 o 
  18   6  10     6894.78     6552.06   1194.24 o 
 -17   7  10     1895.84     2203.01    811.38 o 
 -15   7  10    10306.34     8416.10   2265.70 o 
 -13   7  10     1718.91     1824.33    632.20 o 
 -11   7  10    23923.93    20985.46   3433.36 o 
  -9   7  10      907.84      988.55    472.30 o 
  -7   7  10    30889.90    25627.04   5318.76 o 
  -5   7  10     1424.14     1778.36    506.84 o 
  -3   7  10    48790.92    42623.54   1587.83 o 
  -1   7  10     2109.08     2059.51    394.96 o 
   1   7  10    53752.44    50456.44   1138.60 o 
   3   7  10     2357.07     2403.38    361.06 o 
   5   7  10    28571.15    28451.70   1429.30 o 
   7   7  10    18726.49    18797.11    933.63 o 
   9   7  10    12688.32    14002.69    859.13 o 
  11   7  10    13974.20    13988.13    918.81 o 
  13   7  10     7409.84     7703.45   1073.64 o 
  15   7  10    10380.01     9670.87   1291.50 o 
  17   7  10     1822.48     1643.78    769.59 o 
 -16   8  10     5671.62     5840.70   1162.31 o 
 -14   8  10     2476.09     2688.55    825.25 o 
 -12   8  10     5032.48     6563.05   1944.32 o 
 -10   8  10     6618.28     7119.62   2174.64 o 
  -8   8  10     3022.80     4015.76    762.26 o 
  -6   8  10     7401.77     7811.49    998.51 o 
  -4   8  10     9357.11     8145.09   1274.79 o 
  -2   8  10     9520.34     8674.07    986.77 o 
   0   8  10     5058.50     2422.01   1630.90 o 
   2   8  10    14936.29    15473.81    862.78 o 
   4   8  10    10733.65     9913.35    652.63 o 
   6   8  10    10914.91    11627.13    762.00 o 
   8   8  10     1441.18     1704.48    408.13 o 
  10   8  10    10012.37    10474.40    929.41 o 
  12   8  10     1414.20     2220.92    661.21 o 
  14   8  10     7725.53     7712.17   1205.16 o 
  16   8  10      153.93       -4.12    499.63 o 
 -15   9  10    11399.17    11207.18   3310.17 o 
 -13   9  10      679.19     1201.20    964.13 o 
 -11   9  10    21726.50    20709.88   4718.86 o 
  -9   9  10       20.55       15.22    359.75 o 
  -7   9  10    21722.26    22487.46   3176.26 o 
  -5   9  10     1322.36     2171.47    608.53 o 
  -3   9  10    23730.08    21549.35   2137.15 o 
  -1   9  10     2438.14     2233.25    594.59 o 
   1   9  10    12782.10    12940.72   1059.19 o 
   3   9  10     4482.89     5285.55    661.93 o 
   5   9  10    17469.25    17687.82    854.38 o 
   7   9  10     5682.40     5529.55    700.03 o 
   9   9  10    13755.81    14613.73   1259.84 o 
  11   9  10     5121.85     5379.01    960.58 o 
  13   9  10     8430.93     9237.93   1590.81 o 
 -14  10  10       22.28      248.29    639.24 o 
 -12  10  10     3131.09     3391.63    970.05 o 
 -10  10  10     1818.70     1867.33    721.41 o 
  -8  10  10     2032.69     1973.14    713.40 o 
  -6  10  10     3305.59     3667.49   1756.85 o 
  -4  10  10     4022.31     5193.72    910.56 o 
  -2  10  10     3235.17     2943.96    696.97 o 
   0  10  10       75.35      389.04    465.99 o 
   2  10  10     4510.67     4719.95    820.59 o 
   4  10  10     1949.69     2792.65    662.94 o 
   6  10  10     5294.25     6452.98   1011.23 o 
   8  10  10      131.62        7.20    433.72 o 
  10  10  10     2636.31     2925.56    766.95 o 
  12  10  10      366.52      685.98    613.74 o 
 -11  11  10    10732.97    10744.99   1525.58 o 
  -9  11  10     1813.10     2208.13    840.71 o 
  -7  11  10    15850.14    17839.96   2372.82 o 
  -5  11  10        0.95      -55.57    467.29 o 
  -3  11  10    26164.36    27618.61   1746.65 o 
  -1  11  10       68.04      -98.25    397.20 o 
   1  11  10    18985.97    20998.42   1521.18 o 
   3  11  10     4079.19     4454.54    927.72 o 
   5  11  10    11488.83    12951.43   2142.50 o 
   7  11  10     3178.36     3749.38   1296.21 o 
  11  11  10     5097.35     5034.88   1671.15 o 
  -8  12  10       10.20      119.91    661.95 o 
  -6  12  10      211.47      455.34    673.02 o 
  -4  12  10      346.93      634.91    620.59 o 
  -2  12  10        5.94     -221.44    518.51 o 
   0  12  10      107.21       16.25    548.83 o 
   2  12  10       57.19      440.21    486.43 o 
   4  12  10      276.89      524.91    824.86 o 
   6  12  10      188.36      621.33    857.00 o 
   8  12  10      185.88      428.50    707.03 o 
  -3  13  10    12830.91    16786.04   1774.85 o 
  -1  13  10       21.23      197.33    514.65 o 
   1  13  10     8996.14    11173.15   2174.64 o 
   3  13  10     1472.30     2571.00   1114.10 o 
 -21   1  11    25750.19    26059.75   1827.45 o 
 -19   1  11      455.26      484.30    521.53 o 
 -17   1  11    49882.71    56016.48   2210.90 o 
 -15   1  11    13212.99    12413.53   1240.74 o 
 -13   1  11    71980.40    71406.53   5693.56 o 
 -11   1  11    38644.71    35682.61   3569.25 o 
  -9   1  11   112377.88   107111.27  10065.11 o 
  -7   1  11    68506.24    68640.51   5727.37 o 
  -5   1  11    64939.96    67861.11   3825.04 o 
  -3   1  11   107923.93   120397.77   5844.77 o 
  -1   1  11   103336.53   120962.03   6831.74 o 
   1   1  11    91336.21   107262.05   4921.61 o 
   3   1  11    38888.00    44630.60   3321.93 o 
   5   1  11    66142.90    73340.39   4935.53 o 
   7   1  11     6960.46     7269.39    592.20 o 
   9   1  11   116907.74   119727.68  12686.72 o 
  11   1  11     3612.46     3359.51    441.60 o 
  13   1  11    42601.88    44769.23   2299.23 o 
  15   1  11      469.51      545.96    303.20 o 
  17   1  11    36198.80    35486.42   2937.81 o 
  19   1  11      719.46      659.11    379.61 o 
 -20   2  11     1348.02     1949.68   1060.54 o 
 -18   2  11     2928.40     2267.99    715.56 o 
 -16   2  11     5776.37     5502.59    689.61 o 
 -14   2  11     3156.47     3306.10    407.20 o 
 -12   2  11     4907.84     5206.05    454.51 o 
 -10   2  11     1264.17     1570.87    292.23 o 
  -8   2  11     6152.15     6306.21    489.98 o 
  -6   2  11     7317.72     7978.92    603.12 o 
  -4   2  11     1713.43     1345.35    184.65 o 
  -2   2  11    23825.28    26921.17   2582.18 o 
   0   2  11     1543.42     1039.27    405.07 o 
   2   2  11     8904.66    10555.68    417.48 o 
   4   2  11     9735.86    11108.56    451.89 o 
   6   2  11      729.01      795.50    258.68 o 
   8   2  11    12642.09    14348.58    932.78 o 
  10   2  11      197.17      161.04    237.53 o 
  12   2  11     8783.59     8421.33    786.94 o 
  14   2  11     1619.70     1590.86    420.48 o 
  16   2  11     4212.88     4555.75    715.77 o 
  18   2  11      801.80      802.81    496.29 o 
  20   2  11      757.43      719.76    462.68 o 
 -19   3  11      422.89      523.45    552.81 o 
 -17   3  11    28931.50    25124.86   6866.72 o 
 -15   3  11     4218.69     5025.88    509.55 o 
 -13   3  11    29900.40    30872.48   2149.23 o 
 -11   3  11     9421.69     9946.57    614.36 o 
  -9   3  11    87325.43    86500.51   8570.02 o 
  -7   3  11    24991.22    23302.12   2703.64 o 
  -5   3  11    78552.43    79837.46   9860.24 o 
  -3   3  11   114495.75   125603.13  13179.96 o 
  -1   3  11   162450.92   191380.20  20754.89 o 
   1   3  11   232476.73   260869.70  31304.74 o 
   3   3  11    74601.42    94951.71   6574.52 o 
   5   3  11   111895.97    66312.80  39358.59 o 
   7   3  11    17200.74    18405.46   1699.62 o 
   9   3  11   100048.35   104102.63   6758.95 o 
  11   3  11     5156.34     4691.62    596.26 o 
  13   3  11    44636.13    44557.87   2296.26 o 
  15   3  11      915.16      946.12    387.73 o 
  17   3  11    34426.62    32860.08   3546.18 o 
  19   3  11      480.53      649.70    488.44 o 
 -20   4  11     1866.96     2194.39    821.22 o 
 -18   4  11     1293.03     1217.39    660.29 o 
 -16   4  11     1405.58     2188.64    654.93 o 
 -14   4  11     7062.40     7475.87    899.90 o 
 -12   4  11     8405.89     8340.77    833.10 o 
 -10   4  11     1265.89     1449.65    331.44 o 
  -8   4  11    19070.45    17630.85   2697.12 o 
  -6   4  11    11157.18    11233.73   2188.27 o 
  -4   4  11    27449.37    24460.59   3035.93 o 
  -2   4  11      600.90      653.79    130.58 o 
   0   4  11     8160.64     8404.66    508.52 o 
   2   4  11      460.32      565.43    196.68 o 
   4   4  11    32466.87    33685.97   1157.81 o 
   6   4  11     6825.90     7630.21    707.67 o 
   8   4  11    19270.62    20550.76   2099.22 o 
  10   4  11     5944.84     6041.24    651.10 o 
  12   4  11    11822.70    12265.81    860.25 o 
  14   4  11    10596.95    10468.00    943.96 o 
  16   4  11     1969.78     2572.78    591.00 o 
  18   4  11     3349.78     3935.19    772.74 o 
 -19   5  11      326.23      -14.43    526.55 o 
 -17   5  11    19681.71    17916.82   4949.18 o 
 -15   5  11     2809.44     2317.87    690.96 o 
 -13   5  11    20757.13    20074.71   3141.18 o 
 -11   5  11    21679.78    19248.65   2896.54 o 
  -9   5  11    37620.30    31684.56   6341.81 o 
  -7   5  11    20197.19    14665.36   3642.26 o 
  -5   5  11    35308.20    24826.03   4981.32 o 
  -3   5  11    31146.54    25362.62   1495.87 o 
  -1   5  11    34411.64    30140.36    957.11 o 
   1   5  11    44451.88    43545.33   1430.56 o 
   3   5  11    33249.72    34482.16   1469.19 o 
   5   5  11    52314.48    50863.02   1683.26 o 
   7   5  11     7806.00     8529.93    677.57 o 
   9   5  11    49672.76    49645.75   1495.71 o 
  11   5  11     2810.57     2872.47    500.29 o 
  13   5  11    31228.00    32492.28   3047.34 o 
  15   5  11      775.51     1126.51    438.58 o 
  17   5  11    15861.50    16168.99   1188.05 o 
 -18   6  11     2605.43     3469.57    950.45 o 
 -16   6  11     8099.71     7637.85   1805.06 o 
 -14   6  11     7567.09     7702.37   1113.49 o 
 -12   6  11    15829.30    16525.73   2253.13 o 
 -10   6  11     5104.73     4649.13   2115.72 o 
  -8   6  11    20595.47    17894.99   4365.35 o 
  -6   6  11     6284.94     5626.81    798.91 o 
  -4   6  11    50761.25    37034.38   2801.32 o 
  -2   6  11      289.94      222.91    188.06 o 
   0   6  11    47769.91    43777.81   1102.45 o 
   2   6  11     2258.75     2085.34    314.84 o 
   4   6  11    36970.65    33333.36   3154.84 o 
   6   6  11     8670.02     9010.00    681.71 o 
   8   6  11    10342.51    11350.85    750.41 o 
  10   6  11     6387.60     6833.57    725.67 o 
  12   6  11     9960.15    11052.22    898.91 o 
  14   6  11     7633.68     8686.66    933.63 o 
  16   6  11     3348.61     3587.21    881.36 o 
  18   6  11     6471.47     6717.79   1606.88 o 
 -17   7  11    10832.72     9315.24   3165.55 o 
 -15   7  11     1077.82      944.17    653.46 o 
 -13   7  11    16296.62    16120.01   2477.54 o 
 -11   7  11     4322.48     4170.58   2238.92 o 
  -9   7  11    11472.13    11241.96   2153.22 o 
  -7   7  11     3718.70     3431.78    688.82 o 
  -5   7  11    21937.24    16642.47   3433.36 o 
  -3   7  11    19698.69    16594.96   2238.92 o 
  -1   7  11    17032.33    15210.53   1059.19 o 
   1   7  11    20771.87    19798.34    729.81 o 
   3   7  11     9013.34     8215.86   1442.81 o 
   5   7  11    28161.57    28486.70   1098.41 o 
   7   7  11      302.52      656.68    291.47 o 
   9   7  11    12348.92    13034.57    837.47 o 
  11   7  11      223.87      440.34    326.33 o 
  13   7  11    10610.10    11622.66   1045.28 o 
  15   7  11      206.77      253.16    498.59 o 
  17   7  11     5983.73     5575.98   1128.35 o 
 -16   8  11    10924.16    10487.74   1580.10 o 
 -14   8  11     2023.00     2163.52    787.35 o 
 -12   8  11    21943.71    19868.75   3733.31 o 
 -10   8  11     1192.47     1445.22    586.72 o 
  -8   8  11    31269.51    25684.31   4076.11 o 
  -6   8  11       30.34      868.90    621.33 o 
  -4   8  11    27958.11    25548.82   1853.26 o 
  -2   8  11     2815.26     1978.28    530.27 o 
   0   8  11    25577.05    23459.09   1354.32 o 
   2   8  11     8565.25     8591.49    998.95 o 
   4   8  11    28089.47    27745.56   1206.01 o 
   6   8  11     5983.48     6296.57    668.80 o 
   8   8  11    16347.88    17950.44   2311.22 o 
  10   8  11     8213.44     8245.81    860.37 o 
  12   8  11    10420.74    10194.85   2731.69 o 
  14   8  11     5196.03     5793.24   1510.46 o 
  16   8  11     3216.77     3673.45   1323.00 o 
 -15   9  11      696.43      616.28    715.80 o 
 -13   9  11     5107.66     6535.33   1590.81 o 
 -11   9  11     1634.35     1498.71    894.49 o 
  -9   9  11     4024.90     4236.93    871.01 o 
  -7   9  11     2559.21     2595.51    648.14 o 
  -5   9  11     5775.75     5782.50    916.56 o 
  -3   9  11     5357.99     5671.24    969.48 o 
  -1   9  11     3477.74     3789.16    744.52 o 
   1   9  11     7114.95     8105.29   1017.11 o 
   3   9  11     3341.51     4416.65    790.08 o 
   5   9  11    12392.09    13150.45    914.08 o 
   7   9  11     2789.08     3470.85    703.37 o 
   9   9  11     4929.94     5173.80    727.42 o 
  11   9  11      531.67      499.50    498.13 o 
  13   9  11     3636.00     3780.59    897.41 o 
 -12  10  11    13626.03    15396.86   4167.17 o 
 -10  10  11     1052.34     1148.69    677.92 o 
  -8  10  11    18106.07    18755.79   3406.58 o 
  -6  10  11       69.37      245.82    424.64 o 
  -4  10  11    24666.55    25437.81   1605.39 o 
  -2  10  11        7.84       64.94    360.35 o 
   0  10  11    23441.11    25906.76   1574.74 o 
   2  10  11     1772.56     1975.12    605.42 o 
   4  10  11    21572.72    25211.77   1562.52 o 
   6  10  11     5369.91     6528.84   1037.76 o 
   8  10  11    12397.62    10091.19   1821.13 o 
  10  10  11     8787.60     8195.07   1735.43 o 
  12  10  11     8431.51     8462.89   1971.10 o 
 -11  11  11     1004.52      858.07    712.73 o 
  -9  11  11      173.86      244.23    637.36 o 
  -7  11  11      780.61      626.68    643.87 o 
  -5  11  11      569.14      868.04    623.80 o 
  -3  11  11      429.70      315.24    495.07 o 
  -1  11  11      590.60      995.50    577.97 o 
   1  11  11       40.44      358.09    469.46 o 
   3  11  11     1276.68     1944.75    710.76 o 
   5  11  11      965.07      964.13    931.99 o 
   7  11  11      724.16      792.73    878.43 o 
   9  11  11      961.05     2356.75   1124.81 o 
  -8  12  11    11013.55    10908.69   2828.10 o 
  -6  12  11       20.46       62.03    681.74 o 
  -4  12  11    14215.62    16386.79   1707.89 o 
  -2  12  11       12.79      -33.36    564.29 o 
   0  12  11    12727.03    14779.80   1566.63 o 
   2  12  11     1068.36     1181.91    691.85 o 
   4  12  11    10607.00    14247.64   2335.33 o 
   6  12  11     1092.80     1606.88    985.55 o 
  -1  13  11      230.63      212.00    527.41 o 
   1  13  11        7.35      460.64    674.89 o 
 -20   0  12       24.68     -439.21    674.89 o 
 -18   0  12    35843.70    41221.75   2838.82 o 
 -16   0  12     1006.31     1157.96    484.08 o 
 -14   0  12    71707.82    76218.90   3545.84 o 
 -12   0  12     9761.12     5787.08   3685.90 o 
 -10   0  12   158360.50   115046.79  58658.77 o 
  -8   0  12    10366.07     7344.27   3796.08 o 
  -6   0  12   167553.25   199063.50  14204.80 o 
  -4   0  12   106656.93   120534.40   7926.53 o 
  -2   0  12   137419.83   155212.77  11523.73 o 
   0   0  12   118306.61   136660.86   2177.53 o 
   2   0  12    35335.39    36644.91   1122.50 o 
   4   0  12   135449.44   165290.28  14692.21 o 
   6   0  12      896.47     1180.38    245.49 o 
   8   0  12    65954.44    67172.23   7129.18 o 
  10   0  12      202.95      426.51    342.80 o 
  12   0  12    53239.56    51479.63   4006.48 o 
  14   0  12      154.84      189.04    283.78 o 
  16   0  12    30017.52    31806.48   5511.59 o 
  18   0  12       22.83       98.52    447.17 o 
  20   0  12    20641.40    21476.04   2244.27 o 
 -19   1  12      534.53      532.99    506.84 o 
 -17   1  12     3243.62     4143.23    788.46 o 
 -15   1  12      359.34      526.50    240.69 o 
 -13   1  12     2315.63     2440.29    363.61 o 
 -11   1  12       85.81      125.61    203.07 o 
  -9   1  12    10731.80     9466.60    888.38 o 
  -7   1  12      196.38      329.38    138.18 o 
  -5   1  12     2578.10     2634.57    209.17 o 
  -3   1  12     2576.90     3169.92    250.80 o 
  -1   1  12    16706.72    18274.71   1190.24 o 
   1   1  12     7939.52     9450.28    435.17 o 
   3   1  12     1260.54     1242.88    182.73 o 
   5   1  12     9029.44     8847.22   1187.34 o 
   7   1  12      767.85     1109.47    171.33 o 
   9   1  12     7364.17     7606.48    901.55 o 
  11   1  12       17.86      219.22    220.43 o 
  13   1  12      241.76      513.57    260.99 o 
  15   1  12       45.23     -110.84    239.63 o 
  17   1  12       11.91      147.91    303.14 o 
  19   1  12       22.99       84.22    385.49 o 
 -20   2  12      143.54      610.61    985.55 o 
 -18   2  12    41527.84    45035.42   3031.64 o 
 -16   2  12     4674.53     4466.56    568.25 o 
 -14   2  12    44874.50    44610.80   3178.31 o 
 -12   2  12    20318.44    21015.73   1334.37 o 
 -10   2  12    91122.34    89985.62   6102.77 o 
  -8   2  12    21910.81    20874.40   1726.92 o 
  -6   2  12    70193.82    73660.11   4474.59 o 
  -4   2  12    33202.56    33607.95   2271.85 o 
  -2   2  12   116357.13   134719.17  11339.97 o 
   0   2  12    75595.98    76804.02   5391.66 o 
   2   2  12    72762.78    92139.91   4977.28 o 
   4   2  12    85389.79    97319.46   5373.11 o 
   6   2  12    30936.11    33940.83   1793.61 o 
   8   2  12   111103.20   120667.06   8857.27 o 
  10   2  12     9002.67     8997.10    759.67 o 
  12   2  12    76271.23    75064.72   5613.50 o 
  14   2  12     2595.53     2668.84    533.78 o 
  16   2  12    45432.50    44606.37   3451.50 o 
  18   2  12      219.72      517.56    444.97 o 
 -19   3  12      629.20     1049.83    857.00 o 
 -17   3  12     3392.01     3228.38    745.79 o 
 -15   3  12     1093.86     1043.03    330.63 o 
 -13   3  12     2718.85     3167.50    394.82 o 
 -11   3  12      819.62      899.26    253.15 o 
  -9   3  12     9868.87    10306.81    851.97 o 
  -7   3  12      356.02      541.35    238.25 o 
  -5   3  12     3332.81     3500.08    271.43 o 
  -3   3  12     1003.50     1676.14    226.41 o 
  -1   3  12    13621.98    13682.71    988.03 o 
   1   3  12      422.26      520.66    140.81 o 
   3   3  12    23549.86    27060.72   1360.67 o 
   5   3  12       48.77      116.77    196.17 o 
   7   3  12    19866.19    21708.20   2147.31 o 
   9   3  12     2578.60     2820.11    401.55 o 
  11   3  12    10751.92    11057.74    836.02 o 
  13   3  12     1210.79     1330.69    369.86 o 
  15   3  12     1491.21     1688.71    477.70 o 
  17   3  12     3439.96     3939.41    725.48 o 
  19   3  12     1701.03     1510.92    587.48 o 
 -18   4  12    21726.89    19766.26   4092.18 o 
 -16   4  12     1116.96      917.84    518.84 o 
 -14   4  12    17250.05    17551.47   1789.26 o 
 -12   4  12    11638.13    11225.47   1031.33 o 
 -10   4  12    60271.39    57585.74   6195.52 o 
  -8   4  12    25113.49    21656.65   2387.05 o 
  -6   4  12    61068.29    52715.39   7532.18 o 
  -4   4  12    31018.59    27479.59   1985.34 o 
  -2   4  12    42622.30    43246.36   4572.17 o 
   0   4  12    97462.19   105206.78   7415.29 o 
   2   4  12    37571.23    41538.70   3308.75 o 
   4   4  12    61503.58    66049.96   4097.21 o 
   6   4  12    33555.28    31726.21   1062.23 o 
   8   4  12    59526.07    62823.12   2253.43 o 
  10   4  12     9218.80    10041.73    780.65 o 
  12   4  12    40451.78    42637.72   3676.80 o 
  14   4  12     3209.69     2893.04    767.74 o 
  16   4  12    27601.41    29153.85   2251.07 o 
  18   4  12       33.37       46.27    420.56 o 
 -19   5  12     2475.04     1400.58    731.84 o 
 -17   5  12     3571.26     3118.78   1237.30 o 
 -15   5  12     9499.64     8567.08   1901.47 o 
 -13   5  12     7739.56     7702.47    886.22 o 
 -11   5  12     1130.18     1109.43    384.74 o 
  -9   5  12     8400.69     8265.58   1355.13 o 
  -7   5  12     1578.73     1396.52    383.53 o 
  -5   5  12    33178.57    26541.71   3952.92 o 
  -3   5  12        0.34      -71.42    261.51 o 
  -1   5  12    27676.87    24394.97   1076.91 o 
   1   5  12       53.63      120.32    130.91 o 
   3   5  12    44685.13    42179.67   1783.68 o 
   5   5  12     5984.86     5651.17    547.62 o 
   7   5  12    17985.53    19344.75   1587.72 o 
   9   5  12     4269.86     4882.17    594.16 o 
  11   5  12    11087.20    12415.09    863.57 o 
  13   5  12     6916.26     7878.21    849.39 o 
  15   5  12     3030.69     4008.94    698.84 o 
  17   5  12     2917.99     3275.59    735.16 o 
 -18   6  12    10086.05     9255.29   2212.13 o 
 -16   6  12       50.43       17.51    477.04 o 
 -14   6  12    16481.73    15361.87   2333.04 o 
 -12   6  12     1941.88     1831.13    732.41 o 
 -10   6  12    22991.37    17816.43   3915.42 o 
  -8   6  12     5507.53     5638.31   1012.33 o 
  -6   6  12    43828.34    33901.30   9137.78 o 
  -4   6  12    29315.69    23953.29   2088.94 o 
  -2   6  12    22586.31    16822.45   2072.87 o 
   0   6  12    26099.24    24879.62    903.78 o 
   2   6  12    10531.30    10382.42    527.42 o 
   4   6  12    36269.95    36593.66   2355.72 o 
   6   6  12     5877.86     6799.26    643.13 o 
   8   6  12    14318.54    15814.15    876.09 o 
  10   6  12     2448.96     2390.55    463.25 o 
  12   6  12    24984.70    26210.80   1253.18 o 
  14   6  12      896.86     1047.02    442.88 o 
  16   6  12    16235.63    17973.17   4595.67 o 
 -17   7  12     9026.14     7829.51   1284.19 o 
 -15   7  12     3851.40     4441.26   1146.24 o 
 -13   7  12    16658.25    17627.29   1932.90 o 
 -11   7  12     2356.27     2721.85    701.42 o 
  -9   7  12    26727.66    23389.00   5286.63 o 
  -7   7  12      510.81      782.10    449.51 o 
  -5   7  12    34221.85    29277.98   3888.64 o 
  -3   7  12      547.77     1081.68    422.37 o 
  -1   7  12    33081.10    32358.12   1514.47 o 
   1   7  12     2351.64     2239.76    528.78 o 
   3   7  12    42146.94    40358.97   1849.43 o 
   5   7  12     2964.98     2583.39    441.10 o 
   7   7  12    32149.55    32144.29   2675.53 o 
   9   7  12     5055.07     5503.37    675.97 o 
  11   7  12    13704.08    14621.30   1245.11 o 
  13   7  12     7930.70     9016.35    973.23 o 
  15   7  12     6890.26     5590.17   1044.76 o 
 -16   8  12      761.37      -42.85    814.15 o 
 -14   8  12    13110.35    11799.09   2067.52 o 
 -12   8  12     1723.76     1172.96   1205.16 o 
 -10   8  12    13830.01    14162.29   2870.95 o 
  -8   8  12     2962.72     3436.85    730.56 o 
  -6   8  12    14615.52    13415.05   1109.55 o 
  -4   8  12    12557.47     9789.08   1242.65 o 
  -2   8  12    11512.98    10010.09   1183.73 o 
   0   8  12     8174.20     8087.95    987.46 o 
   2   8  12      279.20      411.38    346.23 o 
   4   8  12    23542.25    22081.26   2132.94 o 
   6   8  12     1837.14     2100.17    550.48 o 
   8   8  12     5353.42     6306.78    717.08 o 
  10   8  12      238.96      579.21    354.04 o 
  12   8  12     7056.27     8119.11   1127.97 o 
  14   8  12      511.10      746.82    515.04 o 
 -15   9  12     3350.77     3361.31    968.41 o 
 -13   9  12    11106.70    11530.35   1542.60 o 
 -11   9  12     1947.94     1811.24    732.02 o 
  -9   9  12    32150.92    31628.01   5040.24 o 
  -7   9  12      134.49      179.05    396.33 o 
  -5   9  12    39069.77    36235.35   3642.25 o 
  -3   9  12      575.54      761.70    429.83 o 
  -1   9  12    41127.61    43713.41   4970.61 o 
   1   9  12     2675.23     3085.27    679.72 o 
   3   9  12    30275.38    30632.49   1647.11 o 
   5   9  12     1092.77     1958.06    556.72 o 
   7   9  12    18355.67    17842.47   1858.62 o 
   9   9  12     3994.27     5318.09   1017.69 o 
  11   9  12    11163.39    11708.78   1960.39 o 
  13   9  12     3835.79     4370.71   1531.89 o 
 -12  10  12      234.00      518.66    680.60 o 
 -10  10  12     2298.63     2238.27    814.27 o 
  -8  10  12     1002.96     1313.29    641.73 o 
  -6  10  12     2779.35     4164.78   1547.96 o 
  -4  10  12     3450.74     3993.32    825.08 o 
  -2  10  12     7076.76     8357.79   1135.55 o 
   0  10  12     2566.35     3336.92    738.29 o 
   2  10  12     1773.91     2525.63    643.33 o 
   4  10  12     4522.83     6593.69   1016.59 o 
   6  10  12     5741.07     7351.75   1094.39 o 
   8  10  12     1839.79     2485.30   1081.96 o 
  10  10  12     1365.14     1446.19   1156.95 o 
  12  10  12     1801.17     2742.40   1478.33 o 
 -11  11  12     1317.18      980.95    840.93 o 
  -9  11  12    12269.40    14085.62   2785.25 o 
  -7  11  12     1116.70     1239.42    712.20 o 
  -5  11  12    17481.27    19892.15   1570.13 o 
  -3  11  12       37.65     -220.37    462.78 o 
  -1  11  12    22193.22    25799.60   1710.67 o 
   1  11  12      244.44      446.91    532.08 o 
   3  11  12    20858.55    24282.63   1672.20 o 
   5  11  12     2335.60     2831.38    894.50 o 
   7  11  12     9171.92    10873.20   2056.80 o 
   9  11  12     3781.59     4402.84   1392.63 o 
  -8  12  12        2.31     -232.71    627.48 o 
  -6  12  12      240.69      251.36    676.40 o 
  -4  12  12      276.00      -29.06    605.42 o 
  -2  12  12      761.89      827.39    672.13 o 
   0  12  12       87.73      155.64    594.30 o 
   2  12  12     1546.60     1547.78    791.33 o 
   4  12  12      196.74      117.84    792.73 o 
   6  12  12      533.24     1253.36    996.26 o 
 -19   1  13    34248.75    37590.22   2913.80 o 
 -17   1  13       85.34      -42.85    524.91 o 
 -15   1  13    66702.16    71220.69   1648.17 o 
 -13   1  13     3964.25     4213.09    438.26 o 
 -11   1  13   103237.15   105817.69   7947.78 o 
  -9   1  13    16254.75    16079.31   1752.65 o 
  -7   1  13   141181.52   154270.53   9355.66 o 
  -5   1  13    52425.63    56205.86   3062.11 o 
  -3   1  13    71654.36    70736.10   5791.32 o 
  -1   1  13    66437.39    74342.66   3564.27 o 
   1   1  13    66027.59    74477.41   3251.70 o 
   3   1  13    97742.16   106319.84   3469.71 o 
   5   1  13    45567.15    49262.33   1812.41 o 
   7   1  13    53217.99    56283.77   2373.45 o 
   9   1  13    15727.13    16041.21   1107.38 o 
  11   1  13    77596.13    77345.30   5848.04 o 
  13   1  13     3837.18     4502.95    550.47 o 
  15   1  13    31721.95    31237.24   2192.54 o 
  17   1  13      174.20      -86.27    343.07 o 
  19   1  13    20429.44    20641.66   1903.50 o 
 -20   2  13     1009.07      428.50    878.43 o 
 -18   2  13     4382.27     4574.24   1274.79 o 
 -16   2  13      233.35      421.24    288.49 o 
 -14   2  13     3639.08     3312.28    472.57 o 
 -12   2  13     1260.94     1262.75    285.95 o 
 -10   2  13    17053.53    17364.40   1165.70 o 
  -8   2  13      765.83     1042.16    231.37 o 
  -6   2  13    10606.86    11052.32    821.62 o 
  -4   2  13       37.32      140.65    130.06 o 
  -2   2  13    27184.80    30182.09   1682.44 o 
   0   2  13     1994.53     2712.79    289.02 o 
   2   2  13    13470.34    14722.60    868.97 o 
   4   2  13      422.70      687.99    195.08 o 
   6   2  13     2299.18     2443.56    446.54 o 
   8   2  13    11086.82    12298.17    868.64 o 
  10   2  13     1148.58     1620.38    406.50 o 
  12   2  13       95.99      -72.90    232.63 o 
  14   2  13       44.25      121.42    250.77 o 
  16   2  13     1929.66     1504.38    496.96 o 
  18   2  13       37.67      -98.39    401.83 o 
 -19   3  13    22059.65    23192.60   2431.74 o 
 -17   3  13     1040.38     1101.33    571.13 o 
 -15   3  13    34438.59    33285.66   3449.07 o 
 -13   3  13     2959.49     2993.88    456.85 o 
 -11   3  13    51124.88    52242.92   1741.75 o 
  -9   3  13    18089.33    17202.29   1634.93 o 
  -7   3  13    83967.63    79043.70   9429.98 o 
  -5   3  13    31740.95    32387.50   3250.15 o 
  -3   3  13    97922.48   106040.33  12496.54 o 
  -1   3  13    57058.80    60587.16   6489.48 o 
   1   3  13    69280.87    86320.45   6738.42 o 
   3   3  13    71539.49    81854.78   3658.35 o 
   5   3  13    44675.37    49664.89   3686.84 o 
   7   3  13    74592.77    83285.13   7912.13 o 
   9   3  13    20172.94    20028.43   1367.59 o 
  11   3  13    53881.37    57879.09   3567.63 o 
  13   3  13     7145.96     6799.71    783.02 o 
  15   3  13    29288.89    30685.17   2947.70 o 
  17   3  13        9.13      455.37    416.74 o 
  19   3  13    19638.98    19359.88   1412.04 o 
 -18   4  13     2185.14     2341.86    759.25 o 
 -16   4  13     2635.74     3254.94    636.63 o 
 -14   4  13     1933.09     1878.41    418.53 o 
 -12   4  13     2456.72     2400.91    430.55 o 
 -10   4  13     7810.57     7417.56    795.00 o 
  -8   4  13     2741.05     2301.39    428.30 o 
  -6   4  13    10122.84     9850.91    993.40 o 
  -4   4  13       11.83      -11.89    203.70 o 
  -2   4  13    13181.70    13183.52   1043.70 o 
   0   4  13     2269.96     2562.84    319.78 o 
   2   4  13    18441.22    19779.20   1726.16 o 
   4   4  13      352.13      426.73    226.02 o 
   6   4  13    18207.51    15787.00   2040.73 o 
   8   4  13     5318.17     6173.82    624.61 o 
  10   4  13    16844.29    17211.84    934.74 o 
  12   4  13     5906.20     6258.23    731.73 o 
  14   4  13     6977.25     6982.33    819.38 o 
  16   4  13     8342.11     8586.10    982.57 o 
  18   4  13     3048.23     3551.39    761.97 o 
 -19   5  13    13222.05    11607.16   3529.77 o 
 -17   5  13      358.44      682.61    556.72 o 
 -15   5  13    32581.98    28271.74   4274.43 o 
 -13   5  13      941.61      970.72    395.55 o 
 -11   5  13    44076.26    39765.09   4916.05 o 
  -9   5  13    11470.66    10221.09   1307.61 o 
  -7   5  13    46207.68    42063.45   5535.81 o 
  -5   5  13    31236.81    27115.02   3654.01 o 
  -3   5  13    29125.11    21354.40   4268.94 o 
  -1   5  13    32369.38    31024.08   1611.08 o 
   1   5  13    12500.83    11822.58    865.11 o 
   3   5  13    37549.55    37469.18   4502.76 o 
   5   5  13    23167.30    22637.73    972.63 o 
   7   5  13    35896.07    36844.59   1619.50 o 
   9   5  13    13558.27    13965.22   1448.41 o 
  11   5  13    32415.76    32648.72   1380.44 o 
  13   5  13     2620.79     3024.63    578.71 o 
  15   5  13    24072.97    24159.05   1612.90 o 
  17   5  13       75.67      147.38    414.80 o 
 -18   6  13     4510.41     4157.06   1644.37 o 
 -16   6  13     5073.78     4964.64   1660.44 o 
 -14   6  13     6854.72     7627.41   1123.58 o 
 -12   6  13     2846.94     3180.43    803.22 o 
 -10   6  13    12274.63    11738.92   3401.22 o 
  -8   6  13      239.23      309.51    344.90 o 
  -6   6  13    29312.05    23426.49   4959.90 o 
  -4   6  13      190.44      253.10    302.95 o 
  -2   6  13    34944.19    30612.13   3353.02 o 
   0   6  13     1876.81     1829.80    476.50 o 
   2   6  13    21339.93    21832.83    919.90 o 
   4   6  13     9745.39    10010.99    866.06 o 
   6   6  13    19441.51     9662.03   6274.69 o 
   8   6  13     5096.53     5257.31    619.30 o 
  10   6  13     9433.90    10137.76    864.97 o 
  12   6  13     3083.65     2838.00    544.06 o 
  14   6  13     9034.07     9754.89   1003.29 o 
  16   6  13     3091.16     3376.29    697.72 o 
 -17   7  13       40.52     -134.28    588.54 o 
 -15   7  13    17609.85    16201.16   4825.99 o 
 -13   7  13      115.69      479.61    388.08 o 
 -11   7  13    15779.04    13837.85   3695.82 o 
  -9   7  13     3203.63     3524.92   1071.25 o 
  -7   7  13    16013.36    14917.90   1580.10 o 
  -5   7  13    15972.74    13655.17   2699.55 o 
  -3   7  13    27043.89    23640.96   1340.69 o 
  -1   7  13    10021.38    10487.83    972.29 o 
   1   7  13     5546.18     6561.12    866.11 o 
   3   7  13    34349.55    34817.41   1474.62 o 
   5   7  13     6200.31     6140.70    803.50 o 
   7   7  13    23672.28    23799.45   1869.33 o 
   9   7  13     1062.47     1596.56    423.57 o 
  11   7  13    16689.80    17934.75   1054.84 o 
  13   7  13      183.70       66.54    355.62 o 
  15   7  13    10300.44    11646.37   2003.24 o 
 -16   8  13     2131.56     2253.43    818.47 o 
 -14   8  13     9344.20     9423.83   3042.35 o 
 -12   8  13     2831.28     3044.95   1215.87 o 
 -10   8  13    24530.11    22844.25   4333.21 o 
  -8   8  13     1450.09     2013.95    598.42 o 
  -6   8  13    36443.60    31937.50   3476.21 o 
  -4   8  13     1235.29     1570.31    548.20 o 
  -2   8  13    47006.37    44790.87   1916.27 o 
   0   8  13       11.09       44.40    314.29 o 
   2   8  13    35010.52    35614.25   3069.14 o 
   4   8  13      719.06      779.77    335.46 o 
   6   8  13    34073.17    34092.98   1639.51 o 
   8   8  13     2128.48     2272.94    576.48 o 
  10   8  13    13282.29    13280.36   1252.26 o 
  12   8  13     4658.66     3657.47    893.84 o 
  14   8  13     6746.89     5784.76   1671.15 o 
 -13   9  13      133.19       89.66    550.48 o 
 -11   9  13     6339.18     8151.87   2351.40 o 
  -9   9  13     1808.49     1727.88    666.07 o 
  -7   9  13     4125.80     4581.67    861.05 o 
  -5   9  13     5337.39     5023.03    888.87 o 
  -3   9  13     9530.76     9828.79   1155.15 o 
  -1   9  13     2240.14     2085.67    582.68 o 
   1   9  13      938.51     1234.34    467.96 o 
   3   9  13     7116.26     7034.08    988.07 o 
   5   9  13     8430.49     9451.30   1144.43 o 
   7   9  13     4515.64     5485.75    934.37 o 
   9   9  13     2257.90     2720.01    753.67 o 
  11   9  13     3616.08     4102.89   1371.20 o 
  13   9  13      867.20      449.93   1039.11 o 
 -12  10  13     2309.13     2491.02    907.47 o 
 -10  10  13    18461.21    20242.79   3428.01 o 
  -8  10  13     1992.41     2141.40    765.47 o 
  -6  10  13    22037.96    23490.44   2249.63 o 
  -4  10  13      259.99      235.68    401.47 o 
  -2  10  13    29389.63    29392.42   1743.93 o 
   0  10  13      219.78      477.42    421.93 o 
   2  10  13    25928.02    26989.31   1662.05 o 
   4  10  13      554.00      811.30    468.00 o 
   6  10  13    16716.06    21114.71   1551.66 o 
   8  10  13     3426.51     3802.94   1189.09 o 
  10  10  13    11821.65    13669.17   2163.93 o 
  12  10  13     4279.47     4949.18   1660.44 o 
  -9  11  13      431.79      112.48    674.17 o 
  -7  11  13      315.53      468.11    649.33 o 
  -5  11  13      695.25      193.37    513.88 o 
  -3  11  13     1662.39     2061.58    738.52 o 
  -1  11  13       90.94      823.68    580.91 o 
   1  11  13      813.35     1202.58    612.30 o 
   3  11  13      133.07      -23.77    481.96 o 
   5  11  13     2715.18     3395.47    916.19 o 
   7  11  13      633.70      332.09    824.86 o 
   9  11  13     1146.75     1896.12   1242.65 o 
  -6  12  13    10156.41    12501.59   1593.85 o 
  -4  12  13       99.35      549.06    700.65 o 
  -2  12  13    12688.72    17968.06   1786.17 o 
   0  12  13        8.76     -381.23    587.02 o 
   2  12  13    14306.21    16932.52   1726.28 o 
   4  12  13     1253.12     1992.53   1135.53 o 
   6  12  13     6929.51     8741.41   2003.24 o 
 -16   0  14    40383.36    43121.16   2956.65 o 
 -14   0  14      287.29      620.85    426.73 o 
 -12   0  14    60487.06    67700.17   3406.58 o 
 -10   0  14    18278.55    15171.66   4688.21 o 
  -8   0  14   157008.25   127614.88  57001.86 o 
  -6   0  14    43456.75    41221.77   6524.50 o 
  -4   0  14   102594.73   109018.04   5126.44 o 
  -2   0  14   161400.56   180945.25  15763.39 o 
   0   0  14   131905.84   149475.59   6740.74 o 
   2   0  14   166449.97   194343.25  13412.07 o 
   4   0  14    72867.66    76662.41   1737.03 o 
   6   0  14    53882.92    58116.43   2260.34 o 
   8   0  14    18109.14    19318.05   1456.90 o 
  10   0  14    52156.61    54317.09   6041.86 o 
  12   0  14     5081.21     5808.16    855.96 o 
  14   0  14    24207.93    26407.98   1997.88 o 
  16   0  14      583.27     1258.72    560.54 o 
  18   0  14    19298.22    19426.17   5318.76 o 
 -17   1  14     1469.17     2115.39    658.34 o 
 -15   1  14      793.90      935.91    397.76 o 
 -13   1  14     1745.52     1807.29    315.92 o 
 -11   1  14     1799.48     2278.77    336.97 o 
  -9   1  14      210.12       43.84    139.51 o 
  -7   1  14     9199.36    10548.33    664.84 o 
  -5   1  14      564.10      955.17    159.50 o 
  -3   1  14     6884.28     6042.97   1004.50 o 
  -1   1  14       10.07       89.88    122.52 o 
   1   1  14     2892.53     3199.61    335.83 o 
   3   1  14     4431.54     4649.70    377.46 o 
   5   1  14      869.97     1172.69    206.31 o 
   7   1  14     5888.13     6386.55    441.29 o 
   9   1  14      920.50     1273.93    364.58 o 
  11   1  14      421.27      488.68    305.08 o 
  13   1  14      135.00      400.66    302.15 o 
  15   1  14       26.95       69.76    290.23 o 
  17   1  14       58.49      268.42    385.60 o 
  19   1  14       23.78      182.33    403.59 o 
 -20   2  14    21162.15    24038.88   2367.47 o 
 -18   2  14      202.13      -64.28    707.03 o 
 -16   2  14    52522.48    53685.96   1762.15 o 
 -14   2  14     4754.30     4021.15    524.77 o 
 -12   2  14    44032.98    40080.82   3616.62 o 
 -10   2  14    25698.96    24698.45   2568.05 o 
  -8   2  14    79943.97    72552.36   7180.64 o 
  -6   2  14    36658.54    37111.42   1534.78 o 
  -4   2  14    57313.78    57036.87   3504.79 o 
  -2   2  14    36601.12    40333.00   2508.83 o 
   0   2  14   111374.37   132385.37   9965.38 o 
   2   2  14    57946.98    67752.60   4201.08 o 
   4   2  14    50670.34    58164.71   2780.10 o 
   6   2  14    57821.05    64276.88   3863.62 o 
   8   2  14    25713.79    25898.85   2193.25 o 
  10   2  14    70634.30    77499.91   3808.96 o 
  12   2  14    11915.40    12285.94    916.87 o 
  14   2  14    24606.93    22787.37   1774.61 o 
  16   2  14     1958.09     1735.12    531.40 o 
  18   2  14    21601.03    21045.41   1569.42 o 
 -19   3  14     2651.58     2667.42   1156.95 o 
 -17   3  14      673.94      910.12    435.97 o 
 -15   3  14     3154.48     3645.40    555.09 o 
 -13   3  14     3772.76     3999.97    515.03 o 
 -11   3  14     3921.68     4589.43    640.13 o 
  -9   3  14     2223.26     2120.80    377.63 o 
  -7   3  14     6871.61     7357.76    699.39 o 
  -5   3  14     4974.48     5143.74    466.57 o 
  -3   3  14    15858.69    16451.43   1566.32 o 
  -1   3  14     1066.64     1134.13    244.97 o 
   1   3  14    13502.56    14479.27   1081.64 o 
   3   3  14      685.64      815.47    195.99 o 
   5   3  14    12882.19    13256.11    774.84 o 
   7   3  14     2788.82     3179.95    468.75 o 
   9   3  14     5690.68     6279.19    730.10 o 
  11   3  14     1227.77     1282.73    368.99 o 
  13   3  14     5165.59     5243.09    701.90 o 
  15   3  14     6073.39     6282.52    816.07 o 
  17   3  14     3410.11     3212.36    682.83 o 
 -18   4  14      110.38      -47.37    478.43 o 
 -16   4  14    38385.05    33527.73   5441.88 o 
 -14   4  14     1878.56     1750.76    417.76 o 
 -12   4  14    49915.97    49309.45   5186.09 o 
 -10   4  14     4844.17     4440.73    516.02 o 
  -8   4  14    62739.72    59157.32   7040.67 o 
  -6   4  14    18882.75    16866.55   2190.48 o 
  -4   4  14    64759.82    58302.51   8169.44 o 
  -2   4  14    28840.99    30211.42   3086.25 o 
   0   4  14    83184.07    85711.52   7321.34 o 
   2   4  14    47541.31    53546.42   4500.77 o 
   4   4  14    42183.16    42455.35   4552.90 o 
   6   4  14    62645.84    63318.77   3753.93 o 
   8   4  14    15756.61    15734.70    909.46 o 
  10   4  14    57865.33    57423.84   5104.07 o 
  12   4  14     2746.98     2907.35    535.42 o 
  14   4  14    23407.52    23528.04   1249.22 o 
  16   4  14       40.25      -17.59    349.31 o 
  18   4  14    16598.13    15516.78   1596.97 o 
 -17   5  14     4074.18     4257.23   1580.10 o 
 -15   5  14     3003.34     3377.45    726.48 o 
 -13   5  14     8912.43     8950.39    895.08 o 
 -11   5  14    11456.77    11627.33    909.50 o 
  -9   5  14     3229.32     2885.80    463.89 o 
  -7   5  14    11640.07    11869.29   1651.29 o 
  -5   5  14     4020.95     3420.23    684.96 o 
  -3   5  14    32494.24    32002.68   4826.24 o 
  -1   5  14     1392.90     1091.06    272.71 o 
   1   5  14    17095.23    15730.64    759.45 o 
   3   5  14     4077.31     3141.60    555.80 o 
   5   5  14    19486.89    19810.13   1593.89 o 
   7   5  14    15962.40    11877.68   4022.86 o 
   9   5  14     6190.16     7451.54    721.14 o 
  11   5  14     4728.16     4827.28    653.40 o 
  13   5  14     4689.59     4345.18    673.04 o 
  15   5  14     4781.13     5045.46    782.55 o 
  17   5  14     1903.97     2402.98    660.02 o 
 -18   6  14        4.49       95.57    566.18 o 
 -16   6  14    17948.83    14807.46   4043.97 o 
 -14   6  14      250.54      364.30    388.94 o 
 -12   6  14    27649.64    25185.55   3045.01 o 
 -10   6  14     4668.10     4342.39   1655.08 o 
  -8   6  14    14560.48    13448.82   2067.52 o 
  -6   6  14    10696.29     7976.19   1264.08 o 
  -4   6  14    25233.51    21450.38   1810.41 o 
  -2   6  14    15008.08    12483.06   1290.86 o 
   0   6  14    23106.66    20386.98   1192.88 o 
   2   6  14    10973.32    10146.25    669.61 o 
   4   6  14    28068.68    27391.91   1337.61 o 
   6   6  14    28506.50    27886.73   1407.95 o 
   8   6  14    13233.73    14000.92   1080.60 o 
  10   6  14    24960.17    26795.19   1208.68 o 
  12   6  14     4744.23     6021.62    770.98 o 
  14   6  14    18775.24    19237.79   2004.38 o 
  16   6  14       36.87      111.46    408.86 o 
 -17   7  14     4451.00     3760.78   1124.81 o 
 -15   7  14    10507.00     9163.60   2228.20 o 
 -13   7  14     3253.46     3812.39    697.19 o 
 -11   7  14    18853.41    18644.67   4386.77 o 
  -9   7  14      869.54     1118.54    626.68 o 
  -7   7  14    14579.22    12431.25   3883.29 o 
  -5   7  14      100.04      282.22    326.73 o 
  -3   7  14    15166.79    14970.06   1105.62 o 
  -1   7  14      247.83      580.89    347.31 o 
   1   7  14    11114.98    11133.76   1021.26 o 
   3   7  14       29.08      105.24    223.95 o 
   5   7  14    21330.49    21101.91   1250.75 o 
   7   7  14     1740.95     2160.03    530.22 o 
   9   7  14    23204.80    23024.59   2088.94 o 
  11   7  14     2266.59     2238.27    627.48 o 
  13   7  14    14047.69    15686.47   1564.03 o 
  15   7  14     3852.76     3545.84   1435.48 o 
 -14   8  14      339.15      343.98    441.26 o 
 -12   8  14    13551.10    11017.14   1372.95 o 
 -10   8  14      749.18     1096.44    555.04 o 
  -8   8  14     9909.72    10511.13   1735.43 o 
  -6   8  14     3809.00     4197.62    808.79 o 
  -4   8  14    15785.22    15641.94   1301.57 o 
  -2   8  14     7191.32     7787.69    995.67 o 
   0   8  14     6850.63     7204.06    985.55 o 
   2   8  14     8960.56     9611.46   1633.66 o 
   4   8  14     4551.20     6584.07    951.19 o 
   6   8  14    16043.42    15647.18   1165.35 o 
   8   8  14     2093.29     2764.46    632.20 o 
  10   8  14     7866.01     9455.75   1687.22 o 
  12   8  14     1303.63     1719.47    717.70 o 
  14   8  14     4953.01     4767.07   1574.74 o 
 -13   9  14     4825.41     4556.19   1446.19 o 
 -11   9  14    13869.90    13392.09   3208.40 o 
  -9   9  14     6812.65     6890.10   1135.78 o 
  -7   9  14    23685.55    22920.12   2956.65 o 
  -5   9  14     2207.36     2721.27    688.82 o 
  -3   9  14    35960.91    33938.26   1798.07 o 
  -1   9  14      670.29      864.24    416.28 o 
   1   9  14    33419.57    36339.45   1834.93 o 
   3   9  14      293.45      409.78    389.61 o 
   5   9  14    28325.00    31723.28   1752.48 o 
   7   9  14     1710.41     1946.80    647.62 o 
   9   9  14    16132.44    17943.98   1456.90 o 
  11   9  14     5094.28     4584.96   1414.05 o 
  13   9  14     7274.34     6256.11   1831.84 o 
 -12  10  14     2451.19     2929.85    921.21 o 
 -10  10  14       61.01      481.76    666.50 o 
  -8  10  14     2078.50     2687.31   1296.21 o 
  -6  10  14      417.68      558.38    516.85 o 
  -4  10  14     3792.45     5081.23    945.57 o 
  -2  10  14      712.56      857.83    536.81 o 
   0  10  14     1868.44     2531.23    663.37 o 
   2  10  14      658.79      770.11    504.23 o 
   4  10  14     2143.46     3579.36    820.57 o 
   6  10  14     1453.66     2086.61    696.77 o 
   8  10  14     1371.05     2399.60   1124.81 o 
  10  10  14      838.12     1114.10    899.85 o 
  -9  11  14     2436.24     2362.97    937.82 o 
  -7  11  14    15134.90    17335.98   1692.58 o 
  -5  11  14      762.49      608.41    653.47 o 
  -3  11  14    19112.16    21228.32   1658.90 o 
  -1  11  14       65.59     -173.96    499.26 o 
   1  11  14    15957.41    18520.74   1533.90 o 
   3  11  14      940.11      887.20    647.62 o 
   5  11  14    13989.46    16836.15   1614.42 o 
   7  11  14     1220.21     1971.10   1103.39 o 
   9  11  14     7824.10     8623.58   2013.95 o 
  -6  12  14       12.92      -74.74    648.20 o 
  -4  12  14      246.10     1095.86    764.61 o 
  -2  12  14       38.37       56.18    649.33 o 
   0  12  14      135.70      846.71    675.39 o 
   2  12  14      146.33      668.46    677.21 o 
   4  12  14      368.65      996.26    680.60 o 
 -17   1  15    40749.98    41050.36   2763.83 o 
 -15   1  15      373.97      415.36    376.22 o 
 -13   1  15    50163.73    48840.13   4514.45 o 
 -11   1  15    19876.23    18799.74   1513.96 o 
  -9   1  15   120120.19   125330.64  10188.16 o 
  -7   1  15    22023.86    22433.55   1166.75 o 
  -5   1  15    72509.44    69137.73   2995.30 o 
  -3   1  15    84191.40    70196.75  17714.92 o 
  -1   1  15    78755.06    84686.06   4651.74 o 
   1   1  15    95619.53   113591.20   4403.63 o 
   3   1  15    56269.94    61152.11   1935.87 o 
   5   1  15    65667.60    74562.89   2376.54 o 
   7   1  15    25210.97    27611.17   1677.76 o 
   9   1  15    66560.89    71296.02   3715.22 o 
  11   1  15    11942.52    12592.98    871.13 o 
  13   1  15    40014.45    40817.71   1569.81 o 
  15   1  15     1622.34     2042.94    507.62 o 
  17   1  15    25962.74    27637.80   2928.84 o 
  19   1  15      138.13       -9.88    389.62 o 
 -18   2  15     1399.40     1231.94    824.86 o 
 -16   2  15     2710.74     3547.14    614.75 o 
 -14   2  15     4666.45     4320.71    542.70 o 
 -12   2  15      498.17     1026.02    315.90 o 
 -10   2  15      666.27      432.95    267.08 o 
  -8   2  15     4922.75     5918.71    596.84 o 
  -6   2  15       21.62      181.94    135.13 o 
  -4   2  15     8080.42     8252.24    632.40 o 
  -2   2  15     6649.94     6544.63    380.39 o 
   0   2  15     3526.73     3316.17    305.34 o 
   2   2  15      339.19      481.63    236.37 o 
   4   2  15     9700.01    11245.12    507.27 o 
   6   2  15      546.98      603.45    212.58 o 
   8   2  15     7896.44     8388.62    813.21 o 
  10   2  15     2022.05     2144.30    436.16 o 
  12   2  15     2139.59     2299.07    488.05 o 
  14   2  15      674.82      712.05    382.40 o 
  16   2  15     1490.23     1865.11    528.01 o 
  18   2  15      288.02      251.85    465.76 o 
 -19   3  15       80.28      514.20    771.30 o 
 -17   3  15    31697.04    34130.09   1881.80 o 
 -15   3  15     2403.89     2223.76    452.38 o 
 -13   3  15    32213.10    31095.16   2182.66 o 
 -11   3  15     7090.53     7280.00    642.98 o 
  -9   3  15    72086.85    69366.84   6221.03 o 
  -7   3  15    17607.93    17769.18   1452.73 o 
  -5   3  15    72977.87    69268.64   5099.43 o 
  -3   3  15    13455.39    13356.56    950.92 o 
  -1   3  15   131317.97   138642.41   9144.34 o 
   1   3  15    40589.02    46733.52   3474.35 o 
   3   3  15    59194.00    65531.83   4125.00 o 
   5   3  15    42900.50    49587.09   2133.78 o 
   7   3  15    24102.07    12535.48   7597.18 o 
   9   3  15    59518.81    62021.61   4483.43 o 
  11   3  15     5165.97     4984.15    580.21 o 
  13   3  15    33992.08    34491.03   2384.34 o 
  15   3  15     5037.85     4416.36    723.75 o 
  17   3  15    21181.59    20675.54   1828.16 o 
 -18   4  15     2032.94     1449.00    690.59 o 
 -16   4  15     2659.31     3163.45    646.52 o 
 -14   4  15    13664.26    12061.50   1283.59 o 
 -12   4  15    10317.46    10485.14   1156.57 o 
 -10   4  15     7002.00     7175.62    906.08 o 
  -8   4  15    10395.31     9967.67    801.04 o 
  -6   4  15     3323.85     3134.47    480.56 o 
  -4   4  15    21692.17    19484.79   3665.95 o 
  -2   4  15     3271.12     3640.67    358.50 o 
   0   4  15     7809.47     8352.75    548.91 o 
   2   4  15       84.93      290.76    247.96 o 
   4   4  15    19141.54    16544.86   1033.95 o 
   6   4  15      765.97      823.26    284.61 o 
   8   4  15    15931.69    16185.93    939.13 o 
  10   4  15      400.48      411.53    266.12 o 
  12   4  15    10931.74    10675.62    891.91 o 
  14   4  15     7245.12     7035.16    861.94 o 
  16   4  15     1744.42     2004.57    571.69 o 
  18   4  15     5191.46     5306.76    872.67 o 
 -17   5  15    15340.12    12714.80   2656.70 o 
 -15   5  15      705.48      682.01    425.32 o 
 -13   5  15    33713.63    32931.42   3620.91 o 
 -11   5  15      552.53      946.35    332.02 o 
  -9   5  15    46240.67    44471.80   4990.00 o 
  -7   5  15     2510.68     2334.33    606.23 o 
  -5   5  15    50255.07    45330.91   7303.67 o 
  -3   5  15    23105.15    20389.84   2707.69 o 
  -1   5  15    38838.86    35786.67   4425.36 o 
   1   5  15    39295.09    34657.89   2203.61 o 
   3   5  15    24072.87    23192.77   1187.84 o 
   5   5  15    33576.84    32048.99   1461.42 o 
   7   5  15    11192.81    11417.45    937.00 o 
   9   5  15    18973.48    19967.99   1598.27 o 
  11   5  15     5700.09     6575.60    743.40 o 
  13   5  15    18581.99    18249.44   1438.13 o 
  15   5  15     4377.82     4535.31    732.77 o 
  17   5  15    12724.13    12776.85   1255.88 o 
 -16   6  15     5199.80     4805.53    980.46 o 
 -14   6  15     6191.10     6329.37   1045.74 o 
 -12   6  15    18743.29    18709.53   2137.35 o 
 -10   6  15     1471.35     1537.71    546.34 o 
  -8   6  15    20363.01    19771.00   4054.69 o 
  -6   6  15     1616.98     1500.35    980.20 o 
  -4   6  15    26582.40    23918.84   2351.40 o 
  -2   6  15      380.57      666.94    365.92 o 
   0   6  15    19914.60    18641.26   1955.03 o 
   2   6  15      363.29      369.53    242.57 o 
   4   6  15     9033.81     9114.77    921.24 o 
   6   6  15     4535.19     5188.94    764.61 o 
   8   6  15     8055.19     9645.01   1036.91 o 
  10   6  15      762.29      884.01    443.08 o 
  12   6  15     7012.79     8407.87   1140.00 o 
  14   6  15     1107.20     1997.50    736.68 o 
  16   6  15     2454.24     2734.83    680.32 o 
 -15   7  15        4.54       69.82    567.76 o 
 -13   7  15    10272.36    10246.80   1132.38 o 
 -11   7  15      905.19      915.92    507.52 o 
  -9   7  15     9103.99     8817.80   1997.88 o 
  -7   7  15      293.62       35.41    356.89 o 
  -5   7  15    21807.31    18776.30   1885.40 o 
  -3   7  15     3335.56     2745.10    622.14 o 
  -1   7  15    31962.74    30726.30   2688.84 o 
   1   7  15     3191.14     4429.41    765.47 o 
   3   7  15    19610.48    20387.08   1291.50 o 
   5   7  15    23420.75    22887.59   1324.72 o 
   7   7  15     5179.24     6334.18    889.13 o 
   9   7  15    14038.95    14536.47   1181.68 o 
  11   7  15     3120.30     3612.43    817.14 o 
  13   7  15     8883.55     9052.28   1264.73 o 
  15   7  15      678.74      834.96    633.80 o 
 -14   8  15     3205.27     3135.36    692.91 o 
 -12   8  15     6837.16     7511.63   2019.31 o 
 -10   8  15     7360.53     8055.06   1210.51 o 
  -8   8  15    14475.86    13870.42   2801.32 o 
  -6   8  15     5327.09     5381.68    885.39 o 
  -4   8  15    23116.41    20770.95   1374.70 o 
  -2   8  15     1456.72     1244.27    499.77 o 
   0   8  15    47376.80    46338.23   1983.93 o 
   2   8  15       22.69      157.46    312.65 o 
   4   8  15    32845.57    32987.77   2297.84 o 
   6   8  15      747.62      333.55    460.64 o 
   8   8  15    22769.62    23805.42   1497.02 o 
  10   8  15     3746.67     4277.73    850.13 o 
  12   8  15    11957.98    12690.05   1442.88 o 
  14   8  15     2950.14     1992.53   1285.50 o 
 -13   9  15     6957.64     7227.00   1783.63 o 
 -11   9  15      423.50     -240.62    536.81 o 
  -9   9  15     7885.83     8653.43   1703.29 o 
  -7   9  15      492.67      774.45    504.48 o 
  -5   9  15     5416.89     5235.67    917.52 o 
  -3   9  15     3566.67     3936.55    801.97 o 
  -1   9  15    10783.72    11153.79   1246.49 o 
   1   9  15     1279.61     1745.86    574.35 o 
   3   9  15     3770.38     6022.28    954.07 o 
   5   9  15     2994.72     4236.01    847.98 o 
   7   9  15     3066.29     4724.22   1264.08 o 
   9   9  15     2146.86     2847.52    805.42 o 
  11   9  15     1056.41     1838.10    763.27 o 
 -12  10  15     8871.18    10009.66   3652.97 o 
 -10  10  15     3363.14     4292.03   1056.51 o 
  -8  10  15    17207.38    17066.43   1719.36 o 
  -6  10  15     1422.45     1762.29    707.49 o 
  -4  10  15    21822.11    21619.91   2121.08 o 
  -2  10  15      140.68      129.82    431.53 o 
   0  10  15    20340.34    23975.06   1724.71 o 
   2  10  15      994.11     1062.16    568.40 o 
   4  10  15    27040.92    28922.02   1803.56 o 
   6  10  15      668.03     1642.45    669.58 o 
   8  10  15    14206.10    16489.94   1647.11 o 
  -9  11  15      727.08     1167.91    821.85 o 
  -7  11  15       11.81      683.23    719.50 o 
  -5  11  15      931.83     1492.38    715.08 o 
  -3  11  15      132.16       99.69    553.63 o 
  -1  11  15     1279.97     1946.18    752.99 o 
   1  11  15       56.09      116.48    535.26 o 
   3  11  15      987.49     1515.91    700.65 o 
   5  11  15     1095.04     1372.03    780.82 o 
   7  11  15     1648.01     2013.95   1231.94 o 
  -4  12  15    10517.51    12737.47   1751.50 o 
  -2  12  15      903.34      511.47    710.11 o 
   0  12  15    10566.82    12655.95   1601.33 o 
   2  12  15        1.05      253.94    651.26 o 
   4  12  15    13806.25    19210.47   1752.84 o 
 -16   0  16       12.69      128.55    621.33 o 
 -14   0  16    60514.88    57558.34   3138.77 o 
 -12   0  16     5587.45     6384.66   1264.08 o 
 -10   0  16   111553.86    91820.93  16732.95 o 
  -8   0  16     5702.30     1669.06   2844.17 o 
  -6   0  16   114510.77   125570.13   4154.03 o 
  -4   0  16    34628.97    37878.28    926.94 o 
  -2   0  16    64507.89    66309.24   3838.24 o 
   0   0  16    62213.28    66274.95   3831.17 o 
   2   0  16    49376.12    55185.82   6213.26 o 
   4   0  16    66967.81    72347.15   5720.48 o 
   6   0  16    21414.45    21539.72   1853.26 o 
   8   0  16    61256.80    59979.38   2945.94 o 
  10   0  16    18758.64    17675.65   1724.72 o 
  12   0  16    55546.64    52875.42   8055.81 o 
  14   0  16     2739.85     3559.20    985.55 o 
  16   0  16    37719.58    36237.08   4681.37 o 
  18   0  16      690.89      342.80    803.44 o 
 -17   1  16      161.33      465.57    472.73 o 
 -15   1  16     1562.10     1871.55    621.33 o 
 -13   1  16      236.07      404.82    430.97 o 
 -11   1  16      506.17      422.65    257.09 o 
  -9   1  16      930.70      785.53    269.97 o 
  -7   1  16      709.74     1238.94    236.45 o 
  -5   1  16     1162.04     1164.67    228.27 o 
  -3   1  16       77.98       98.55    123.22 o 
  -1   1  16     1048.10     1079.15    203.17 o 
   1   1  16        0.38       29.64    176.38 o 
   3   1  16      775.97     1225.30    271.09 o 
   5   1  16      168.58      273.43    196.33 o 
   7   1  16     1993.25     2542.60    483.15 o 
   9   1  16       67.12       21.15    244.22 o 
  11   1  16      918.46     1073.74    379.31 o 
  13   1  16      276.89      230.43    253.72 o 
  15   1  16      318.12      455.73    387.63 o 
  17   1  16        7.90       78.32    395.54 o 
 -16   2  16      363.38      356.34    471.21 o 
 -14   2  16    40980.93    38816.14   3227.15 o 
 -12   2  16      956.27     1048.67    328.77 o 
 -10   2  16    77398.69    71743.96   6294.01 o 
  -8   2  16     7496.93     7426.89    634.60 o 
  -6   2  16   104417.38   103788.19   6535.87 o 
  -4   2  16    19793.99    19975.27    898.07 o 
  -2   2  16    97454.98   105195.84   7212.84 o 
   0   2  16    54018.54    59873.70   2720.83 o 
   2   2  16    67992.60    68681.95   4034.08 o 
   4   2  16    70257.80    78047.81   4235.37 o 
   6   2  16    41920.61    43418.37   1918.86 o 
   8   2  16    50893.13    55063.64   4772.49 o 
  10   2  16    16594.08    16968.08   2120.84 o 
  12   2  16    40017.82    39539.73   3216.77 o 
  14   2  16     7435.43     7581.94    877.94 o 
  16   2  16    23283.07    21330.03   2123.83 o 
  18   2  16     1145.03     1128.35    523.27 o 
 -17   3  16     2801.56     3764.08    847.92 o 
 -15   3  16     2242.45     1844.43    499.43 o 
 -13   3  16     4993.30     5023.67    670.92 o 
 -11   3  16     3439.98     3397.86    476.59 o 
  -9   3  16     5610.41     5903.05    574.41 o 
  -7   3  16     1628.82     1413.44    324.78 o 
  -5   3  16    12216.57    11548.65    984.94 o 
  -3   3  16      296.41      212.69    155.59 o 
  -1   3  16    21337.37    22236.61   1490.55 o 
   1   3  16       30.87      243.78    201.92 o 
   3   3  16    11158.12    11948.54    735.73 o 
   5   3  16      710.77      820.77    302.21 o 
   7   3  16     8507.96     8558.74    795.23 o 
   9   3  16     2879.34     3187.15    517.30 o 
  11   3  16     5280.77     6206.55    747.28 o 
  13   3  16     1059.56      917.46    392.88 o 
  15   3  16     1718.38     1949.22    541.18 o 
  17   3  16     2406.44     2430.19    622.86 o 
 -18   4  16    17330.70    17689.20   1478.89 o 
 -16   4  16       54.42       76.11    324.86 o 
 -14   4  16    28941.25    26929.15   2613.72 o 
 -12   4  16       47.60      103.71    267.74 o 
 -10   4  16    50128.08    45253.60   4988.51 o 
  -8   4  16     4092.72     3785.72    485.81 o 
  -6   4  16    77020.09    71460.39   6678.12 o 
  -4   4  16    12779.10    11096.39   1102.99 o 
  -2   4  16    71446.75    65979.17   5219.29 o 
   0   4  16    45672.13    44716.43   3034.37 o 
   2   4  16    44047.00    48618.07   3783.82 o 
   4   4  16    47824.82    47246.70   2410.32 o 
   6   4  16    36679.33    32926.34   1518.07 o 
   8   4  16    22425.80    21427.79   1059.63 o 
  10   4  16     5935.25     6782.70    730.53 o 
  12   4  16    27632.28    27951.12   2575.97 o 
  14   4  16     7410.28     8148.71    953.61 o 
  16   4  16    12493.86    13473.48   2082.42 o 
 -17   5  16     2067.87     2688.50    830.62 o 
 -15   5  16     4288.89     4095.98    714.63 o 
 -13   5  16     8688.79     9425.73   1023.97 o 
 -11   5  16     2707.06     2922.84    485.68 o 
  -9   5  16    17435.27    18685.80   2209.55 o 
  -7   5  16     5828.25     6104.64   1131.54 o 
  -5   5  16    23903.32    22112.25   3323.23 o 
  -3   5  16      671.89     1006.81    340.93 o 
  -1   5  16    33426.48    33900.64   4879.70 o 
   1   5  16      831.42      917.08    310.13 o 
   3   5  16    18947.77    19049.81   1116.35 o 
   5   5  16     4765.85     4831.34    744.52 o 
   7   5  16    14354.46    13974.83   1048.61 o 
   9   5  16     4096.92     4261.49    741.27 o 
  11   5  16     6206.88     6295.76    954.35 o 
  13   5  16     2897.49     3767.59    839.18 o 
  15   5  16     1071.86      948.95    458.68 o 
  17   5  16     4266.96     4475.54    843.86 o 
 -16   6  16      358.10      319.97    575.09 o 
 -14   6  16    16669.11    16417.68   2637.15 o 
 -12   6  16     1608.28     1488.26    472.35 o 
 -10   6  16    20128.20    19005.15   2151.00 o 
  -8   6  16     1995.38     1891.60    575.54 o 
  -6   6  16    24716.40    20757.76   4306.43 o 
  -4   6  16     3655.19     3203.63    636.16 o 
  -2   6  16    16811.41    14002.86   1039.88 o 
   0   6  16     2298.50     1754.05    476.50 o 
   2   6  16     8485.81     8280.43    699.43 o 
   4   6  16    10613.70    10989.88    917.52 o 
   6   6  16    15048.91    15749.48   1306.93 o 
   8   6  16     7280.73     9018.35   1026.10 o 
  10   6  16     7127.81     7119.61   1012.92 o 
  12   6  16    15562.76    16771.15   1362.91 o 
  14   6  16     4695.40     4785.13   1020.51 o 
  16   6  16    10975.64    10279.75   1454.32 o 
 -15   7  16     5194.01     5773.15   1340.97 o 
 -13   7  16    10266.64    10513.63   1604.78 o 
 -11   7  16     1635.42     2492.19    595.16 o 
  -9   7  16    19009.48    17480.27   3069.14 o 
  -7   7  16      889.33     1127.36    475.60 o 
  -5   7  16    14788.79    14213.30   1826.48 o 
  -3   7  16       57.98      118.58    329.44 o 
  -1   7  16    28608.97    27138.16   1480.18 o 
   1   7  16     2088.31     2456.19    588.51 o 
   3   7  16    20456.25    22373.76   1367.13 o 
   5   7  16      196.12      276.76    367.32 o 
   7   7  16    20189.66    20994.35   1357.02 o 
   9   7  16      319.18      477.00    407.15 o 
  11   7  16    13168.54    14039.67   2319.26 o 
  13   7  16     1152.22      992.18    634.13 o 
  15   7  16     6609.71     6863.80   2062.16 o 
 -14   8  16     7378.60     8608.70   2064.44 o 
 -12   8  16      532.81      684.06    510.49 o 
 -10   8  16    13397.34    12797.60   2351.40 o 
  -8   8  16      139.45      309.08    414.18 o 
  -6   8  16    13074.42    11591.42   1853.27 o 
  -4   8  16     4111.87     4485.49    818.71 o 
  -2   8  16    19522.75    18778.92   1310.39 o 
   0   8  16     2776.86     2763.24    728.45 o 
   2   8  16     7258.11     7306.21   1002.00 o 
   4   8  16     6756.75     6709.17    972.82 o 
   6   8  16     5821.56     6673.90   1435.48 o 
   8   8  16     5476.61     6912.52   1045.25 o 
  10   8  16     2984.09     4531.92    935.29 o 
  12   8  16     4715.80     5160.68   1055.70 o 
 -13   9  16     5130.05     5766.31   1006.76 o 
 -11   9  16     4447.32     4107.59    996.08 o 
  -9   9  16    16640.32    15406.41   1489.43 o 
  -7   9  16     5756.09     6538.94   1064.09 o 
  -5   9  16    23455.78    22944.25   1552.63 o 
  -3   9  16     2827.90     2689.44    715.08 o 
  -1   9  16    33561.97    33654.75   1832.70 o 
   1   9  16       28.37      -91.76    365.36 o 
   3   9  16    34220.98    36072.62   3283.39 o 
   5   9  16      106.83     -258.95    328.92 o 
   7   9  16    22214.44    25785.03   2378.18 o 
   9   9  16     2060.81     2652.65    789.38 o 
  11   9  16    12306.72    12900.24   1511.18 o 
 -10  10  16     3969.66     3597.70   1714.00 o 
  -8  10  16       49.20     -220.50    543.97 o 
  -6  10  16     3722.78     5103.45   1003.14 o 
  -4  10  16     1464.42     1697.93    700.08 o 
  -2  10  16     7058.03     7840.82   1162.58 o 
   0  10  16     1475.03     1938.97    651.44 o 
   2  10  16     2232.92     2761.88    748.88 o 
   4  10  16     1257.24     1423.72    621.00 o 
   6  10  16     3341.05     4437.70    994.39 o 
   8  10  16      841.68     1537.17    768.82 o 
  -7  11  16     1626.36     2767.36    954.07 o 
  -5  11  16    15952.14    16565.52   1736.94 o 
  -3  11  16     1139.01     2038.16    801.97 o 
  -1  11  16    13293.89    15809.11   1663.17 o 
   1  11  16       36.06      401.32    608.53 o 
   3  11  16    17912.77    21977.12   1723.28 o 
   5  11  16       62.60     -386.48    586.72 o 
   7  11  16    10614.87    13643.50   1602.45 o 
  -2  12  16      564.16      707.46    735.77 o 
   0  12  16        3.53      375.89    681.24 o 
   2  12  16      286.44      225.51    668.81 o 
 -17   1  17      658.99      731.34    517.84 o 
 -15   1  17    52888.14    55553.75   2280.00 o 
 -13   1  17      196.70      498.41    429.98 o 
 -11   1  17    55276.26    49888.40   6774.43 o 
  -9   1  17     8044.47     8165.96   1097.65 o 
  -7   1  17   104893.45   107346.77   5656.54 o 
  -5   1  17    15025.81    15502.72    554.82 o 
  -3   1  17    73366.66    72536.30   3213.57 o 
  -1   1  17    34342.19    35955.63   1436.99 o 
   1   1  17    90341.97    99179.73   2565.18 o 
   3   1  17    51363.88    56090.38   1946.69 o 
   5   1  17    58033.06    60306.81   2917.71 o 
   7   1  17    52082.97    50188.25   2463.88 o 
   9   1  17    31839.32    31807.91   2576.04 o 
  11   1  17    52316.13    54546.20   2979.00 o 
  13   1  17     8482.87     8626.03    979.11 o 
  15   1  17    27167.94    27385.29   1421.49 o 
  17   1  17     1601.66     1595.51    582.88 o 
 -18   2  17      931.49     2035.38    931.99 o 
 -16   2  17     1153.82     1729.98    647.62 o 
 -14   2  17     4596.63     5450.24    921.81 o 
 -12   2  17     1160.23      905.42    340.78 o 
 -10   2  17     7857.05     8202.15    626.77 o 
  -8   2  17     4717.18     5360.19    524.30 o 
  -6   2  17     2245.66     2410.56    362.81 o 
  -4   2  17     1780.49     1587.28    250.45 o 
  -2   2  17     9039.66     9951.62    578.51 o 
   0   2  17     5464.03     6749.14    429.05 o 
   2   2  17     8587.02     9110.25    543.72 o 
   4   2  17      630.06      504.58    241.97 o 
   6   2  17     4642.02     5427.23    466.49 o 
   8   2  17     3297.53     3585.88    517.95 o 
  10   2  17     2500.74     3316.49    878.43 o 
  12   2  17      981.58      785.22    376.79 o 
  14   2  17      184.70      405.10    317.43 o 
  16   2  17     1012.46     1114.68    509.47 o 
  18   2  17      113.20      591.20    445.05 o 
 -17   3  17     1292.61     1210.51    814.15 o 
 -15   3  17    43430.55    39983.29   4185.95 o 
 -13   3  17       15.21       16.14    273.18 o 
 -11   3  17    52978.51    51325.92   4822.00 o 
  -9   3  17     5095.74     5300.80    560.64 o 
  -7   3  17    94751.10    91666.95   6440.00 o 
  -5   3  17    15869.33    15772.17   1099.36 o 
  -3   3  17    75703.69    74508.92   5145.56 o 
  -1   3  17    18564.70    19444.67   1516.84 o 
   1   3  17    88263.84    88833.76   6597.78 o 
   3   3  17    43912.74    49597.38   2852.84 o 
   5   3  17    64794.44    65005.50   6742.11 o 
   7   3  17    33778.96    33020.92   1571.45 o 
   9   3  17    29297.37    28698.15   1772.36 o 
  11   3  17    35771.53    36494.24   1920.72 o 
  13   3  17     6257.93     6270.03    788.54 o 
  15   3  17    16187.21    15397.58   1180.86 o 
  17   3  17     1073.74      809.17    695.50 o 
 -18   4  17     1893.07     3170.90   1103.39 o 
 -16   4  17     2838.49     3903.78    607.08 o 
 -14   4  17     3063.16     3793.40    616.94 o 
 -12   4  17     5414.98     5674.54    635.87 o 
 -10   4  17    11162.82    11347.66    945.39 o 
  -8   4  17     4664.84     4643.79    533.84 o 
  -6   4  17     7728.66     7482.00    610.38 o 
  -4   4  17     1182.44     1196.18    356.52 o 
  -2   4  17    31460.17    32927.43   5294.18 o 
   0   4  17      154.56       93.75    193.24 o 
   2   4  17    13422.14    13991.80   1070.88 o 
   4   4  17      444.41     1197.00    342.86 o 
   6   4  17    13243.85    12064.31    980.93 o 
   8   4  17     8384.55     7791.51    969.50 o 
  10   4  17     9940.37    10612.70   1146.68 o 
  12   4  17     2071.52     2512.01    661.95 o 
  14   4  17     3853.97     3714.09    859.12 o 
  16   4  17     4589.30     4059.02    768.92 o 
 -17   5  17        7.84      260.00    545.23 o 
 -15   5  17    21545.94    20061.26   1765.18 o 
 -13   5  17       85.06      175.34    311.37 o 
 -11   5  17    33536.61    31249.58   3013.24 o 
  -9   5  17     2840.32     2419.97    445.68 o 
  -7   5  17    46858.04    45050.47   6589.13 o 
  -5   5  17    16609.12    14165.65   1705.22 o 
  -3   5  17    41185.61    38259.04   6005.46 o 
  -1   5  17    24932.48    24902.33   2998.65 o 
   1   5  17    14406.97    14745.12   1571.64 o 
   3   5  17    17830.11    17967.55   1290.86 o 
   5   5  17    16281.15    14642.69   1063.28 o 
   7   5  17     8232.58     8314.18    970.70 o 
   9   5  17    12456.14    13048.62   1090.07 o 
  11   5  17     9651.90     9459.53   1155.00 o 
  13   5  17     8922.12     8766.31   1212.78 o 
  15   5  17    10435.93    10938.83   1443.89 o 
 -16   6  17     6125.45     5608.19   1103.39 o 
 -14   6  17     5813.93     6214.62    896.04 o 
 -12   6  17     5555.42     5438.28    764.75 o 
 -10   6  17    16361.07    16283.42   2249.65 o 
  -8   6  17     1629.77     1747.16    554.86 o 
  -6   6  17    13111.59    11642.86   2554.93 o 
  -4   6  17     1073.86     1389.06    475.60 o 
  -2   6  17    16685.18    15768.04   1231.94 o 
   0   6  17       69.43      241.17    287.55 o 
   2   6  17    11279.98    10188.92    957.50 o 
   4   6  17       43.18     -182.54    280.37 o 
   6   6  17    18911.64    18764.73   1224.61 o 
   8   6  17     1817.92     1529.35    509.25 o 
  10   6  17    14106.56    15022.17   1224.61 o 
  12   6  17     1149.37      415.78    526.41 o 
  14   6  17     7755.23     8991.92   1976.46 o 
 -15   7  17     8522.56     8898.35   1030.47 o 
 -13   7  17      588.74      929.90    490.62 o 
 -11   7  17    13935.63    14497.18   1446.06 o 
  -9   7  17      292.85      777.30    463.29 o 
  -7   7  17    12514.28    13398.52   1987.17 o 
  -5   7  17      863.98      826.56    424.64 o 
  -3   7  17    20447.47    19481.50   1392.63 o 
  -1   7  17     1310.35     1490.03    490.80 o 
   1   7  17     8174.23     8177.45   1026.38 o 
   3   7  17     4523.14     4639.65    791.55 o 
   5   7  17    12018.57    11775.27   2003.24 o 
   7   7  17    10659.44    10617.87   1143.93 o 
   9   7  17     5087.71     6185.71    970.70 o 
  11   7  17     8403.21     9035.07   1229.50 o 
  13   7  17     2589.51     3178.70    915.72 o 
 -14   8  17     5010.47     5775.49    877.01 o 
 -12   8  17     5546.10     5890.71    878.16 o 
 -10   8  17     9526.05    10789.83   1351.97 o 
  -8   8  17     8605.28     8351.11   1258.72 o 
  -6   8  17    20471.32    18495.19   2678.13 o 
  -4   8  17     4339.19     4461.20    948.06 o 
  -2   8  17    29533.53    29159.89   1987.17 o 
   0   8  17      940.41     1220.97    480.96 o 
   2   8  17    24358.19    23126.48   2003.24 o 
   4   8  17       28.93      197.13    348.20 o 
   6   8  17    15058.39    14279.78   1692.58 o 
   8   8  17      215.65      393.97    519.58 o 
  10   8  17    10257.98    11321.01   1366.87 o 
  12   8  17      970.96     1114.10    716.63 o 
 -13   9  17       99.37      850.01    530.37 o 
 -11   9  17     6868.08     6655.72   1184.00 o 
  -9   9  17       14.21       71.68    513.59 o 
  -7   9  17     5020.79     6275.44   1067.66 o 
  -5   9  17      434.54      641.62    465.81 o 
  -3   9  17     8018.37     8850.82   1191.59 o 
  -1   9  17      694.50     1309.64    547.39 o 
   1   9  17     6209.00     7662.59   1248.01 o 
   3   9  17     1205.27     1080.38    511.26 o 
   5   9  17     5327.38     6327.65   1052.91 o 
   7   9  17     2539.92     2346.04   1081.96 o 
   9   9  17     2169.36     3170.90   1210.51 o 
  11   9  17     2737.62     2365.45    901.19 o 
 -10  10  17    10410.08     9503.50   1414.83 o 
  -8  10  17     4363.50     5048.67   1280.15 o 
  -6  10  17    18366.59    18116.67   2153.22 o 
  -4  10  17     2634.56     2728.53    859.53 o 
  -2  10  17    20541.13    21957.95   1638.38 o 
   0  10  17      349.45      226.23    615.97 o 
   2  10  17    17732.28    20812.27   1590.24 o 
   4  10  17      124.25      127.75    504.81 o 
   6  10  17    15563.31    17308.73   2003.24 o 
   8  10  17      150.72      449.49    646.82 o 
  -7  11  17      785.66      541.23    726.02 o 
  -5  11  17        9.88       29.26    677.16 o 
  -1  11  17       17.05     -206.42    533.02 o 
   1  11  17     1378.64     1684.57    738.51 o 
   3  11  17        7.49      380.00    617.32 o 
   5  11  17     2375.78     3934.44   1056.51 o 
 -18   0  18       99.92      846.29    760.59 o 
 -16   0  18    39044.41    34837.10   2667.42 o 
 -14   0  18      376.09      728.45    664.18 o 
 -12   0  18    30780.26    31323.39   2356.75 o 
 -10   0  18     7573.76     7638.02   1360.49 o 
  -8   0  18    77700.66    31161.05  41093.21 o 
  -6   0  18    10633.61    11364.65    876.59 o 
  -4   0  18    87438.55    93604.34   4060.04 o 
  -2   0  18    33057.82    33168.27   3990.41 o 
   0   0  18    83898.07   100574.95   9518.07 o 
   2   0  18    49774.73    50946.10   1853.27 o 
   4   0  18    58397.18    62907.84   5795.47 o 
   6   0  18    42422.09    44746.18   2506.73 o 
   8   0  18    21803.14    20364.49   1831.84 o 
  10   0  18    47088.80    42442.98   2742.40 o 
  12   0  18    15147.95    14708.28   1735.43 o 
  14   0  18    28988.02    25249.40   2378.18 o 
  16   0  18     6604.99     6395.37   1617.59 o 
 -17   1  18      804.37     1171.02    615.65 o 
 -15   1  18       73.08      427.29    469.46 o 
 -13   1  18      813.64       74.99    424.19 o 
 -11   1  18     2643.25     2661.34    507.94 o 
  -9   1  18     7742.37     7573.72    737.32 o 
  -7   1  18     3711.29     4331.95    578.16 o 
  -5   1  18     1889.20     2404.30    369.38 o 
  -3   1  18     5622.31     5648.12    485.96 o 
  -1   1  18     1324.21     1719.72    251.22 o 
   1   1  18     8244.81     8279.96    536.36 o 
   3   1  18        4.95       12.96    176.03 o 
   5   1  18     1425.61     1587.55    304.55 o 
   7   1  18        5.40       32.92    303.70 o 
   9   1  18      304.45      -27.70    324.25 o 
  11   1  18        2.38       84.51    272.86 o 
  13   1  18      305.17      539.41    353.67 o 
  15   1  18      189.24      374.45    382.39 o 
  17   1  18       19.65      184.67    429.06 o 
 -18   2  18     1626.84     1788.99    899.85 o 
 -16   2  18    32840.66    33509.06   1880.43 o 
 -14   2  18      403.46      209.31    443.08 o 
 -12   2  18    39976.71    36677.21   5297.95 o 
 -10   2  18     1503.59      752.23    379.20 o 
  -8   2  18    96783.10   103126.70   2791.34 o 
  -6   2  18     8079.54     8792.34    691.16 o 
  -4   2  18    82080.46    80963.77   2950.37 o 
  -2   2  18    18208.61    15947.46   2381.36 o 
   0   2  18   112899.45   122654.98   5162.69 o 
   2   2  18    43957.23    47046.99   1351.39 o 
   4   2  18    65903.89    66841.48   2554.56 o 
   6   2  18    40306.87    41577.95   2121.60 o 
   8   2  18    40480.39    39306.63   6148.98 o 
  10   2  18    37779.69    38944.91   3270.99 o 
  12   2  18    10180.86    10682.94    963.60 o 
  14   2  18    20199.67    20047.41   1695.26 o 
  16   2  18     3380.92     3247.54    688.60 o 
 -17   3  18     3093.05     3988.81    851.54 o 
 -15   3  18     1027.93     1011.50    465.45 o 
 -13   3  18     4769.96     5023.58    739.88 o 
 -11   3  18     7032.96     7054.48    788.57 o 
  -9   3  18    14000.85    14419.47    929.15 o 
  -7   3  18     4595.00     4949.21    524.04 o 
  -5   3  18     8465.64     8196.63    585.58 o 
  -3   3  18    21724.33    23628.78   2296.13 o 
  -1   3  18     1690.36     1774.58    284.06 o 
   1   3  18    16074.55    16152.38    869.92 o 
   3   3  18      769.14      640.61    293.71 o 
   5   3  18     3813.03     3623.18    674.12 o 
   7   3  18     1712.63     1918.46    529.59 o 
   9   3  18     4032.87     4019.54    757.03 o 
  11   3  18      177.43      521.81    405.20 o 
  13   3  18     4021.02     4063.45    866.11 o 
  15   3  18     1116.74      746.28    587.02 o 
  17   3  18     1659.71     1364.95    790.90 o 
 -18   4  18     1336.89     1735.43    942.70 o 
 -16   4  18    28541.50    26285.01   4414.46 o 
 -14   4  18      106.63      -28.69    306.31 o 
 -12   4  18    43938.27    40741.39   3470.77 o 
 -10   4  18      701.33      905.10    331.40 o 
  -8   4  18    57729.65    54439.77   4567.88 o 
  -6   4  18     6579.17     6265.65    592.65 o 
  -4   4  18    50015.59    47732.45   5614.32 o 
  -2   4  18    13020.66    11941.83   1324.99 o 
   0   4  18    83256.30    82065.00   6075.09 o 
   2   4  18    12563.23    12136.86    659.14 o 
   4   4  18    27097.60    27122.36   2446.28 o 
   6   4  18    25176.81    23724.53   1359.68 o 
   8   4  18    22146.70    21239.88   1355.33 o 
  10   4  18    21645.51    20900.12   1420.28 o 
  12   4  18     5500.31     6597.80   1044.59 o 
  14   4  18    11155.30    10857.25   1382.28 o 
  16   4  18     1835.32     1285.50    757.49 o 
 -17   5  18     4190.64     3695.82   1274.79 o 
 -15   5  18     1142.47     1465.35    459.78 o 
 -13   5  18    10429.59     9728.91   1273.52 o 
 -11   5  18     6818.44     7824.57    745.29 o 
  -9   5  18     5743.09     6054.87    644.22 o 
  -7   5  18     5775.00     5966.85    652.51 o 
  -5   5  18     9149.05     9152.31   1011.61 o 
  -3   5  18    18558.77    16329.27   2288.42 o 
  -1   5  18      129.49       61.41    229.30 o 
   1   5  18    15278.41    16566.23   1930.49 o 
   3   5  18      121.28      377.38    342.31 o 
   5   5  18    19530.74    18646.89   1203.76 o 
   7   5  18     5075.76     4733.39    782.45 o 
   9   5  18    12938.58    11287.11   1494.40 o 
  11   5  18     1176.02     1285.20    541.57 o 
  13   5  18    11150.61    10357.17   1343.76 o 
  15   5  18     2204.75     2415.58    893.45 o 
 -16   6  18    14459.45    13202.44   2137.56 o 
 -14   6  18      242.21      103.83    397.00 o 
 -12   6  18    24886.64    23092.37   3346.48 o 
 -10   6  18     3610.79     3044.42    617.04 o 
  -8   6  18    13082.59    14181.79   1706.50 o 
  -6   6  18     1817.74     1591.16    517.84 o 
  -4   6  18    17692.30    15805.91   1505.11 o 
  -2   6  18     3832.23     3108.50    644.97 o 
   0   6  18    21261.10    20038.60   1263.92 o 
   2   6  18      423.72      458.26    334.60 o 
   4   6  18    19481.60    17571.87   1197.59 o 
   6   6  18    12893.03    12963.36   1044.59 o 
   8   6  18    12233.46    12528.04   1148.30 o 
  10   6  18    11226.09    10462.81   1233.59 o 
  12   6  18     6774.95     7364.89   1158.96 o 
  14   6  18     9100.67    10750.07   1458.03 o 
 -15   7  18     7247.65     7465.76    985.56 o 
 -13   7  18     7006.81     7152.00   1157.37 o 
 -11   7  18     8883.23     9789.31   1018.40 o 
  -9   7  18     2661.22     2594.65    953.41 o 
  -7   7  18    12502.84    10995.81   1714.00 o 
  -5   7  18     2070.21     2455.47    650.25 o 
  -3   7  18    13098.33    13308.62   1333.71 o 
  -1   7  18      389.26      407.54    348.20 o 
   1   7  18    19876.41    20480.54   1451.55 o 
   3   7  18      397.13      431.75    401.72 o 
   5   7  18    19865.26    19871.71   1949.68 o 
   7   7  18       80.42       43.06    367.73 o 
   9   7  18    13115.20    14198.25   2271.05 o 
  11   7  18      607.60     1435.72    677.67 o 
  13   7  18     6863.74     7850.85   1286.66 o 
 -14   8  18     1050.13     1288.47    554.77 o 
 -12   8  18    10105.28    11025.70   1148.14 o 
 -10   8  18       25.40     -157.33    446.15 o 
  -8   8  18     9566.94     9223.91   1880.05 o 
  -6   8  18       46.26      338.20    455.98 o 
  -4   8  18    13058.31    10735.40   1230.90 o 
  -2   8  18     1608.23     1696.68    564.29 o 
   0   8  18    12174.33    13004.07   1596.16 o 
   2   8  18     2100.95     2260.98    630.84 o 
   4   8  18    14537.39    15747.51   1272.51 o 
   6   8  18     5169.00     5088.44   1306.93 o 
   8   8  18     4647.46     5212.97    968.17 o 
  10   8  18     4620.28     5354.87   1062.64 o 
  12   8  18     1743.74     2076.78    830.62 o 
 -11   9  18     8111.62     8071.81   2260.34 o 
  -9   9  18     6838.41     5961.00   1118.32 o 
  -7   9  18    14970.69    13397.25   2094.30 o 
  -5   9  18     3579.32     3808.51    847.85 o 
  -3   9  18    18150.56    17542.80   1393.72 o 
  -1   9  18     2920.60     2743.21    701.44 o 
   1   9  18    17181.46    18284.54   1411.48 o 
   3   9  18       76.77      136.88    503.49 o 
   5   9  18    15549.45    16416.78   1416.44 o 
   7   9  18       59.59      104.19    447.87 o 
   9   9  18    12396.94    16368.72   2313.90 o 
  11   9  18      885.23     1257.57    721.00 o 
 -10  10  18       45.88       40.31    575.09 o 
  -8  10  18     2576.32     2753.07    913.61 o 
  -6  10  18       50.71      340.29    613.43 o 
  -4  10  18     2811.63     3557.43    916.62 o 
  -2  10  18        5.69      342.80    583.27 o 
   0  10  18     2728.42     3359.94    873.71 o 
   2  10  18       16.28       15.15    528.78 o 
   4  10  18     1767.56     2912.65    877.00 o 
   6  10  18       19.74      560.37   1146.24 o 
   8  10  18     1569.35     2060.55    832.31 o 
  -5  11  18     1404.77     2472.50    929.40 o 
  -3  11  18    10804.82    11929.73   1565.31 o 
  -1  11  18      806.29      945.42    730.95 o 
   1  11  18     9108.11    10800.28   1481.84 o 
   3  11  18       45.36      -80.34    605.99 o 
   5  11  18    13829.92    17645.62   1847.11 o 
 -17   1  19    26443.80    26841.84   1742.18 o 
 -15   1  19      829.88     1073.48    563.99 o 
 -13   1  19    31965.62    34975.86   1844.38 o 
 -11   1  19      135.54      341.67    431.57 o 
  -9   1  19    55274.67    56957.67   4779.94 o 
  -7   1  19     3071.19     3404.99    526.33 o 
  -5   1  19    81771.40    86730.70   3616.60 o 
  -3   1  19     9323.56     9827.82    583.67 o 
  -1   1  19    86744.77    96681.02   3633.45 o 
   1   1  19    32693.95    33273.40   2718.16 o 
   3   1  19    75644.88    76701.41   3573.31 o 
   5   1  19    39051.76    41209.06   1471.43 o 
   7   1  19    42301.79    38931.98   1756.93 o 
   9   1  19    36390.68    32713.23   1711.12 o 
  11   1  19    19980.00    18398.80   1358.92 o 
  13   1  19    32611.22    30333.18   1819.11 o 
  15   1  19     8816.79     7869.75   1214.34 o 
  17   1  19    19213.92    15065.01   1697.72 o 
 -18   2  19     2124.98     2453.17   1071.25 o 
 -16   2  19      102.56      731.34    533.02 o 
 -14   2  19     3023.29     3888.17    841.52 o 
 -12   2  19     3818.04     3450.52    603.79 o 
 -10   2  19     6716.12     6695.48    745.89 o 
  -8   2  19     4134.43     4715.42    632.26 o 
  -6   2  19     3749.23     3614.80    547.23 o 
  -4   2  19     1707.35     2120.50    336.41 o 
  -2   2  19     2678.46     1880.98    437.32 o 
   0   2  19     2932.73     3364.69    357.73 o 
   2   2  19     3268.42     3429.05    426.84 o 
   4   2  19     2975.05     3539.02    423.36 o 
   6   2  19     1168.70     1464.74    373.02 o 
   8   2  19     8923.87     8670.85   1036.91 o 
  10   2  19      426.31      670.46    438.56 o 
  12   2  19     2074.47     2557.17    688.82 o 
  14   2  19      451.30      492.16    529.59 o 
  16   2  19     1774.89     2301.22    861.67 o 
 -17   3  19    25094.14    27214.44   1766.66 o 
 -15   3  19      491.32       32.14    484.79 o 
 -13   3  19    49035.58    40739.23   6310.00 o 
 -11   3  19       58.54       91.25    334.16 o 
  -9   3  19    86400.57    82064.27   8305.62 o 
  -7   3  19      172.07      216.60    234.30 o 
  -5   3  19    66370.41    63762.02   4032.54 o 
  -3   3  19     4739.16     4882.56    493.78 o 
  -1   3  19    70216.16    69251.37   3514.27 o 
   1   3  19    18427.17    19045.84    909.39 o 
   3   3  19    31773.90    33695.36   1399.08 o 
   5   3  19    36325.70    36996.39   1655.58 o 
   7   3  19    26035.97    21770.99   1340.18 o 
   9   3  19    28742.89    24906.67   1507.40 o 
  11   3  19     6799.09     6854.06   1025.87 o 
  13   3  19    17115.20    13740.99   1465.02 o 
  15   3  19     3903.84     3049.68    931.62 o 
 -16   4  19      464.85      375.16    431.40 o 
 -14   4  19     4971.65     4617.20    733.65 o 
 -12   4  19     2571.80     2797.62    604.57 o 
 -10   4  19     4820.60     4877.06    604.95 o 
  -8   4  19     5958.13     6602.13    646.77 o 
  -6   4  19     9703.55     8528.51    765.38 o 
  -4   4  19    19026.35    18943.89   1945.14 o 
  -2   4  19     2808.35     3232.84    683.71 o 
   0   4  19    30885.22    31282.80   1263.91 o 
   2   4  19     5904.79     6299.71    555.24 o 
   4   4  19    12472.36    13987.70   1121.75 o 
   6   4  19      108.40      382.19    347.31 o 
   8   4  19     6591.87     6727.04    957.12 o 
  10   4  19      424.02      800.35    469.76 o 
  12   4  19     5225.62     4844.96    943.05 o 
  14   4  19      598.11     1402.12    662.77 o 
  16   4  19     1831.93     1755.39    826.65 o 
 -17   5  19    14995.81     9159.20   1874.69 o 
 -15   5  19      176.99       15.94    397.80 o 
 -13   5  19    21782.02    20940.53   1558.59 o 
 -11   5  19      265.07      525.18    343.81 o 
  -9   5  19    27333.04    24950.96   1992.64 o 
  -7   5  19       74.05      129.57    245.91 o 
  -5   5  19    28580.77    27421.28   3041.93 o 
  -3   5  19     6531.52     6784.08    704.50 o 
  -1   5  19    49562.16    51066.59   7014.35 o 
   1   5  19     2681.44     3355.46    516.44 o 
   3   5  19    19517.46    17569.11    926.12 o 
   5   5  19     6073.14     6264.94    687.98 o 
   7   5  19    13170.39    13766.23   1123.93 o 
   9   5  19     6320.78     6989.37   1004.39 o 
  11   5  19     9434.41     9092.05   1205.19 o 
  13   5  19     9049.49     9328.69   1319.85 o 
  15   5  19     7636.74     5678.37   1160.51 o 
 -16   6  19     3598.44     2706.65    806.49 o 
 -14   6  19     6475.20     5637.97    866.81 o 
 -12   6  19    11579.49    11706.29   1906.94 o 
 -10   6  19     2650.88     2763.00    522.86 o 
  -8   6  19    17461.63    17325.20   1513.75 o 
  -6   6  19     3947.87     4336.98    637.42 o 
  -4   6  19    10043.91    10062.91   1612.23 o 
  -2   6  19       66.03      524.91    359.94 o 
   0   6  19    16019.89    14706.24   1655.08 o 
   2   6  19     2598.46     2735.97    605.42 o 
   4   6  19    20105.23    18626.56   1260.79 o 
   6   6  19      335.59      771.93    386.10 o 
   8   6  19    16599.78    15612.52   1258.22 o 
  10   6  19      316.55      812.91    518.56 o 
  12   6  19    13717.88    13089.27   1480.53 o 
  14   6  19      738.91      602.64    688.65 o 
 -15   7  19      186.19      767.99    468.75 o 
 -13   7  19    10891.46    11123.12   1220.39 o 
 -11   7  19       21.43      199.58    378.33 o 
  -9   7  19    17752.67    16981.47   2779.90 o 
  -7   7  19       37.35     -335.54    347.31 o 
  -5   7  19    21804.04    18221.00   2774.54 o 
  -3   7  19     2962.87     2314.49    712.38 o 
  -1   7  19    22285.73    21109.34   1644.37 o 
   1   7  19     5387.04     5521.64    874.29 o 
   3   7  19    20737.94    19209.40   1944.32 o 
   5   7  19     8958.39     7970.11   1542.60 o 
   7   7  19     9045.88     9370.40   1150.99 o 
   9   7  19     5359.81     6315.04   1041.74 o 
  11   7  19     3921.15     3515.20    919.77 o 
  13   7  19     4173.30     4952.82   1100.96 o 
 -12   8  19     5329.15     6627.56   1147.16 o 
 -10   8  19     7136.76     6439.60   1124.93 o 
  -8   8  19    15030.08    14096.45   2962.01 o 
  -6   8  19     5950.64     5251.66    963.11 o 
  -4   8  19    21657.76    19651.89   2051.45 o 
  -2   8  19     1605.24     1537.59    533.67 o 
   0   8  19    28054.23    25913.31   1794.35 o 
   2   8  19       83.08      363.42    403.93 o 
   4   8  19    16755.48    15878.63   1328.35 o 
   6   8  19      226.11      240.36    473.53 o 
   8   8  19    10318.83    12437.23   1981.82 o 
  10   8  19      873.35      433.86    651.44 o 
  12   8  19     7151.14     7906.78   1340.50 o 
 -11   9  19        4.32       67.85    608.53 o 
  -9   9  19     3904.60     4463.13   1009.53 o 
  -7   9  19      144.27      466.86    553.06 o 
  -5   9  19     6490.54     6994.44   1139.10 o 
  -3   9  19       81.61      428.74    514.93 o 
  -1   9  19     7964.51     9223.81   1238.06 o 
   1   9  19      194.51      331.72    439.15 o 
   3   9  19     6865.58     6503.98   1083.21 o 
   5   9  19      626.94      851.04    605.85 o 
   7   9  19     3511.08     4088.10   1011.22 o 
   9   9  19      708.00     1510.46   1039.11 o 
  -8  10  19     7930.92     8172.13   1483.68 o 
  -6  10  19     2838.30     4453.86   1025.87 o 
  -4  10  19    14604.21    15912.49   1676.80 o 
  -2  10  19     2217.57     2649.74    855.56 o 
   0  10  19    15686.48    17021.79   1614.99 o 
   2  10  19      487.29      430.31    583.12 o 
   4  10  19    15151.77    18159.51   1933.61 o 
   6  10  19       40.83       47.89    576.48 o 
  -5  11  19     1292.96     1190.74    760.57 o 
  -3  11  19        0.34      -17.49    792.73 o 
  -1  11  19     2211.05     3310.17   1424.76 o 
   1  11  19       51.47       -1.65    590.70 o 
   3  11  19      935.66     1495.78    816.41 o 
 -18   0  20    16876.57    18286.26   2099.65 o 
 -16   0  20     2531.42     2710.27   1103.39 o 
 -14   0  20    27716.09    27402.62   2410.32 o 
 -12   0  20     8774.88     8302.20   1542.60 o 
 -10   0  20    37388.36    39829.13   2667.42 o 
  -8   0  20     1719.77     2549.58    921.28 o 
  -6   0  20    75210.23    76559.05   7498.76 o 
  -4   0  20     1897.03     2840.81    579.15 o 
  -2   0  20   109859.34   120188.81  11124.95 o 
   0   0  20    15485.21    14611.07   1011.23 o 
   2   0  20    86861.44    96796.03   5024.17 o 
   4   0  20    34950.52    37086.77   3572.62 o 
   6   0  20    61541.66    65442.76   3170.90 o 
   8   0  20    37729.17    37450.95   2560.29 o 
  10   0  20    37890.35    38018.72   2710.27 o 
  12   0  20    34582.32    32619.61   2667.42 o 
  14   0  20    12298.31    11473.10   1971.10 o 
  16   0  20    24910.53    21907.10   2528.15 o 
 -17   1  20      188.81        9.43    472.30 o 
 -15   1  20       55.17       58.60    450.28 o 
 -13   1  20      129.90       32.50    450.28 o 
 -11   1  20      616.48     1000.92    521.19 o 
  -9   1  20      115.34      124.31    302.44 o 
  -7   1  20     5346.94     5361.89    658.64 o 
  -5   1  20      327.28      389.23    215.55 o 
  -3   1  20     2764.62     2604.14    394.53 o 
  -1   1  20     1093.80     1100.97    283.80 o 
   1   1  20     1274.68     1568.18    333.88 o 
   3   1  20     3120.42     3493.01    443.93 o 
   5   1  20        2.88      120.74    245.78 o 
   7   1  20     3682.57     3324.23    707.98 o 
   9   1  20       83.74       91.98    365.36 o 
  11   1  20      924.57      748.44    450.66 o 
  13   1  20      449.10      520.30    490.80 o 
  15   1  20       61.92      635.61    573.23 o 
 -18   2  20    19420.96    22121.34   2324.62 o 
 -16   2  20     3314.94     4631.67    940.32 o 
 -14   2  20    43209.13    43596.72   2132.08 o 
 -12   2  20     1010.51      701.71    397.78 o 
 -10   2  20    62924.91    58734.80   4701.94 o 
  -8   2  20     1024.51      899.80    379.08 o 
  -6   2  20    86471.82    91253.13   5187.88 o 
  -4   2  20     7552.64     7789.37    725.66 o 
  -2   2  20    49996.05    53386.66   4563.68 o 
   0   2  20    14067.83    15083.71    715.87 o 
   2   2  20    40376.50    43370.75   1713.21 o 
   4   2  20    22398.37    22505.46   1131.39 o 
   6   2  20    36571.46    34020.20   2822.75 o 
   8   2  20    14696.48    12810.22   1105.93 o 
  10   2  20    25561.83    24207.51   1549.05 o 
  12   2  20    17694.36    16831.14   1370.99 o 
  14   2  20     8850.88     8082.32   1229.50 o 
  16   2  20    14615.20    12344.67   1632.06 o 
 -17   3  20      579.66     1468.45    628.17 o 
 -15   3  20     3906.97     4397.97    929.40 o 
 -13   3  20     1517.12     1864.80    537.80 o 
 -11   3  20     2415.48     2597.77    556.53 o 
  -9   3  20     6814.02     7358.90   1080.82 o 
  -7   3  20     2470.50     2222.17    492.54 o 
  -5   3  20     4892.63     5749.67    677.05 o 
  -3   3  20      393.29      500.85    285.28 o 
  -1   3  20     8602.26     9044.29    496.87 o 
   1   3  20     1556.48     1524.49    297.05 o 
   3   3  20     1244.68     1618.39    330.32 o 
   5   3  20     1168.41      824.44    346.72 o 
   7   3  20     3383.19     2932.26    644.99 o 
   9   3  20      537.94      546.83    410.28 o 
  11   3  20     4567.13     4469.94    877.12 o 
  13   3  20      396.75      323.61    379.14 o 
  15   3  20     4042.17     3208.46    980.40 o 
 -16   4  20     1410.72     1998.87    721.95 o 
 -14   4  20    26257.06    24155.61   3141.32 o 
 -12   4  20      613.39      812.34    463.30 o 
 -10   4  20    34263.86    29742.91   3427.73 o 
  -8   4  20       34.81      177.86    315.07 o 
  -6   4  20    60393.46    58574.29   4881.41 o 
  -4   4  20     1410.18     1362.89    338.83 o 
  -2   4  20    49323.47    48923.80   4279.93 o 
   0   4  20     7441.60     9695.59    752.92 o 
   2   4  20    38412.22    36541.46   1688.78 o 
   4   4  20    13938.22    14093.48   1569.38 o 
   6   4  20    22462.31    21829.54   2844.17 o 
   8   4  20     9964.93     9724.97   1132.43 o 
  10   4  20    10267.76    10794.83   1020.50 o 
  12   4  20    12633.74    12053.19   1416.50 o 
  14   4  20     6404.16     6294.95   1188.97 o 
 -15   5  20     2453.43     3397.30    703.60 o 
 -13   5  20     4365.17     4935.11    783.17 o 
 -11   5  20     4977.40     5074.71   1083.92 o 
  -9   5  20    14783.05    14728.93    909.18 o 
  -7   5  20     6853.89     6987.40    857.43 o 
  -5   5  20     9636.85     9910.99    747.48 o 
  -3   5  20     2616.57     2681.32    498.13 o 
  -1   5  20    27309.66    28481.39   4281.59 o 
   1   5  20     2374.06     2821.23    477.78 o 
   3   5  20    16225.61    15935.43   1137.63 o 
   5   5  20     1227.59     1414.05    511.26 o 
   7   5  20    14096.53    15222.89   1193.03 o 
   9   5  20      611.45      658.82    447.72 o 
  11   5  20     8630.42     9403.76   1245.64 o 
  13   5  20      579.59      903.40    662.51 o 
  15   5  20     3683.11     4097.93   1068.46 o 
 -14   6  20    11958.39    11958.38   2887.02 o 
 -12   6  20       76.32     -140.37    369.71 o 
 -10   6  20    18922.89    18111.60   1718.79 o 
  -8   6  20       66.09      283.34    300.27 o 
  -6   6  20    21591.55    21207.51   2111.64 o 
  -4   6  20      496.32      638.79    330.57 o 
  -2   6  20    24369.75    21468.62   1960.39 o 
   0   6  20     6612.61     6015.69    893.58 o 
   2   6  20    20691.82    21188.06   2040.73 o 
   4   6  20     6070.08     6587.90    934.92 o 
   6   6  20    17939.81    16566.99   1261.07 o 
   8   6  20     5066.55     5022.08    880.50 o 
  10   6  20     5639.21     6347.54   1069.42 o 
  12   6  20     5779.65     4710.15   1032.47 o 
  14   6  20     5766.88     5916.96   1214.90 o 
 -13   7  20     6158.44     5136.18    840.52 o 
 -11   7  20     3629.98     4757.80    805.33 o 
  -9   7  20    14113.29    14231.58   1536.44 o 
  -7   7  20     7736.98     7366.09   2292.48 o 
  -5   7  20    15328.70    14476.17   1339.06 o 
  -3   7  20     4167.86     3940.06    779.22 o 
  -1   7  20    23518.09    21429.93   1395.71 o 
   1   7  20     1885.57     1978.13    582.68 o 
   3   7  20    21145.72    19647.93   1392.63 o 
   5   7  20        9.92       71.03    342.31 o 
   7   7  20    12163.78    11664.74   1290.35 o 
   9   7  20     1289.07     1583.70    690.59 o 
  11   7  20     7988.68     8954.45   1329.38 o 
 -12   8  20      112.78       44.94    435.48 o 
 -10   8  20     8758.87     8138.05   1116.85 o 
  -8   8  20        0.17      142.18    489.02 o 
  -6   8  20    13392.33    11489.97   2126.43 o 
  -4   8  20       79.37      193.49    426.73 o 
  -2   8  20    14143.47    12445.38   1336.57 o 
   0   8  20      994.75      937.86    489.41 o 
   2   8  20    10577.38    10986.34   1295.24 o 
   4   8  20     2016.93     2441.92    680.60 o 
   6   8  20     9284.99     8428.47   1222.91 o 
   8   8  20     2273.15     3213.75   1221.23 o 
  10   8  20     2942.41     3002.66    880.13 o 
 -11   9  20     6117.18     6110.35    964.94 o 
  -9   9  20     6155.44     6153.12   2013.95 o 
  -7   9  20     6021.29     7060.56   1237.30 o 
  -5   9  20    11478.61    12357.69   1842.55 o 
  -3   9  20     4090.94     4051.57    908.50 o 
  -1   9  20    17273.54    18247.16   1912.18 o 
   1   9  20     1638.98     1306.93    635.75 o 
   3   9  20    19261.79    21087.61   1619.12 o 
   5   9  20       36.83      -87.59    512.42 o 
   7   9  20    14629.62    17162.91   1711.12 o 
   9   9  20      173.35      492.78    996.26 o 
  -8  10  20        6.52     -664.33    537.18 o 
  -6  10  20     2739.88     2580.24    877.12 o 
  -4  10  20       69.11     -159.64    563.28 o 
  -2  10  20     2693.12     2786.62    856.73 o 
   0  10  20        3.63      197.17    579.44 o 
   2  10  20     1401.57     2052.03    806.06 o 
   4  10  20       20.11      -59.39    598.27 o 
   6  10  20     2268.67     2141.79    840.20 o 
  -3  11  20     1663.31     1457.40    810.41 o 
  -1  11  20     7564.74     8372.56   1392.79 o 
   1  11  20      707.29     1199.12    776.40 o 
 -17   1  21     2148.45     1621.97    701.42 o 
 -15   1  21    29354.96    28423.19   1806.31 o 
 -13   1  21     1289.39     1435.28    624.89 o 
 -11   1  21    35834.17    37508.71   1927.71 o 
  -9   1  21      114.62      105.05    284.95 o 
  -7   1  21    46386.07    49581.46   3541.60 o 
  -5   1  21      727.65      633.80    200.50 o 
  -3   1  21    63131.85    67758.55   3983.06 o 
  -1   1  21     1249.56     1125.22    294.28 o 
   1   1  21    82646.63    88131.13   2806.39 o 
   3   1  21     6483.34     7015.49    655.25 o 
   5   1  21    53693.68    56796.68   2799.93 o 
   7   1  21    24472.68    22476.01   1419.91 o 
   9   1  21    43414.08    40297.57   1963.22 o 
  11   1  21    21732.72    19397.03   1446.57 o 
  13   1  21    12181.12     9651.68   1292.92 o 
  15   1  21    17894.54    14148.22   1598.09 o 
 -16   2  21     2126.41     2739.39    776.25 o 
 -14   2  21      680.91      603.09    533.67 o 
 -12   2  21       55.07     -128.00    439.21 o 
 -10   2  21     2583.18     2760.44    569.84 o 
  -8   2  21      894.42      702.95    370.27 o 
  -6   2  21       72.96      224.37    261.31 o 
  -4   2  21      132.04       71.21    263.28 o 
  -2   2  21      378.75      496.13    214.96 o 
   0   2  21     1067.00     1472.17    336.95 o 
   2   2  21      903.74      905.83    291.66 o 
   4   2  21     5267.69     5356.06    527.26 o 
   6   2  21      781.85     1095.92    487.48 o 
   8   2  21      304.34      188.88    398.05 o 
  10   2  21     5685.84     5610.15    934.87 o 
  12   2  21      177.34      386.78    465.81 o 
  14   2  21     1801.41     1933.25    730.17 o 
  16   2  21       13.68      396.36    642.08 o 
 -17   3  21     5751.63     5901.40   1035.59 o 
 -15   3  21    30560.38    31363.75   1917.72 o 
 -13   3  21     3803.74     3271.89    636.12 o 
 -11   3  21    38131.86    35644.00   3720.98 o 
  -9   3  21      190.17       31.56    316.38 o 
  -7   3  21    87695.66    86271.97   7278.51 o 
  -5   3  21     6160.13     7044.41    751.13 o 
  -3   3  21    50129.94    52165.40   3185.05 o 
  -1   3  21    12050.78    10475.69   1991.86 o 
   1   3  21    56794.35    60203.29   2200.57 o 
   3   3  21    16583.62    17644.49   1164.02 o 
   5   3  21    27708.80    26501.32   1165.52 o 
   7   3  21    13205.04    12553.85   1166.80 o 
   9   3  21    23944.14    22389.04   1491.33 o 
  11   3  21    13776.62    12914.63   1389.23 o 
  13   3  21     6117.28     5779.70    896.09 o 
  15   3  21     6035.85     5513.33   1165.26 o 
 -16   4  21     2679.85     3037.38    836.18 o 
 -14   4  21     1031.00      926.89    472.74 o 
 -12   4  21     3486.05     3223.11    651.74 o 
 -10   4  21     6388.64     6350.71    904.36 o 
  -8   4  21     6034.72     5987.96    757.01 o 
  -6   4  21     2559.15     2954.62    698.94 o 
  -4   4  21    10643.83    11061.64   1069.09 o 
  -2   4  21    20270.62    19725.91   1498.29 o 
   0   4  21     2416.01     2846.96    428.10 o 
   2   4  21    20467.98    18798.96   1394.69 o 
   4   4  21     1472.63     1283.89    494.19 o 
   6   4  21    13448.30    13353.37   1105.93 o 
   8   4  21     2737.89     2597.88    682.99 o 
  10   4  21     4878.17     5825.97    992.22 o 
  12   4  21      311.65      653.87    597.12 o 
  14   4  21     2832.32     2573.02    885.87 o 
 -15   5  21    19200.66    17161.26   1802.87 o 
 -13   5  21     1086.82      916.85    473.37 o 
 -11   5  21    20323.24    18926.82   1818.49 o 
  -9   5  21     1426.28     1149.37    455.56 o 
  -7   5  21    39366.99    37318.71   5414.39 o 
  -5   5  21      841.11      946.48    339.50 o 
  -3   5  21    34272.25    31796.15   3967.05 o 
  -1   5  21     4927.55     4904.52    643.68 o 
   1   5  21    32666.20    33086.86   2515.83 o 
   3   5  21     3335.65     3162.17    679.72 o 
   5   5  21    25825.30    24318.00   2008.60 o 
   7   5  21     3699.88     4048.87    805.42 o 
   9   5  21    14765.92    16958.06   1381.16 o 
  11   5  21     6607.46     5580.15   1052.17 o 
  13   5  21     8800.63     8483.67   1329.38 o 
 -14   6  21     3242.62     2834.01    810.41 o 
 -12   6  21     7990.54     6992.47    935.80 o 
 -10   6  21    12440.13    13022.49   1834.72 o 
  -8   6  21     5561.89     6354.70    766.92 o 
  -6   6  21    10124.66     9578.66    817.45 o 
  -4   6  21     2887.52     2968.70    552.55 o 
  -2   6  21    15070.66    14412.64   1622.95 o 
   0   6  21      245.79      452.13    364.53 o 
   2   6  21     9957.93    11146.92   1446.19 o 
   4   6  21      563.64     1094.60    442.69 o 
   6   6  21    15066.77    14359.15   1261.07 o 
   8   6  21       11.02      -56.44    450.28 o 
  10   6  21     8552.60     7788.64   1209.43 o 
  12   6  21      174.42       42.32    603.84 o 
 -13   7  21     1968.06     1886.17    738.52 o 
 -11   7  21    16531.84    14900.80   1497.38 o 
  -9   7  21       11.23       65.31    388.97 o 
  -7   7  21    20026.54    17860.88   4076.11 o 
  -5   7  21       69.83      324.40    447.87 o 
  -3   7  21    20931.33    17355.65   1311.48 o 
  -1   7  21     3040.23     3105.51    735.03 o 
   1   7  21     9778.10    10090.57   1204.34 o 
   3   7  21     2390.60     2461.47    733.81 o 
   5   7  21    14278.77    16123.40   1319.85 o 
   7   7  21     4087.03     3824.37   1221.23 o 
   9   7  21     5118.27     4629.74   1403.34 o 
  11   7  21     3483.87     3476.13   1014.70 o 
 -12   8  21     9634.54     9168.25   1073.88 o 
 -10   8  21     3754.55     4177.01    818.08 o 
  -8   8  21    10203.81     9553.02   1569.38 o 
  -6   8  21    11764.80    11739.70   1858.62 o 
  -4   8  21     6067.94     5637.82   1499.75 o 
  -2   8  21    14999.05    14644.70   1357.18 o 
   0   8  21     2715.91     2656.02    707.98 o 
   2   8  21    14863.28    14972.87   1403.29 o 
   4   8  21       38.03      338.69    473.02 o 
   6   8  21    12282.02    12642.48   1458.15 o 
   8   8  21        0.02      267.81    792.73 o 
  10   8  21    10206.27    12158.71   2217.49 o 
  -9   9  21       89.74      -97.02    599.32 o 
  -7   9  21     2834.59     3095.74    907.47 o 
  -5   9  21        3.04      -48.21    527.65 o 
  -3   9  21     5103.79     5340.60   1048.61 o 
  -1   9  21       25.16       99.44    483.74 o 
   1   9  21     3976.04     4923.83   1018.49 o 
   3   9  21       26.83      323.08    563.49 o 
   5   9  21     4080.73     3672.56    931.62 o 
   7   9  21      326.04      401.40    636.16 o 
  -6  10  21     7376.18     8090.48   1336.57 o 
  -4  10  21     4045.55     4301.46   1074.91 o 
  -2  10  21     9760.79    10378.89   1449.87 o 
   0  10  21     1074.82     1423.85    794.39 o 
   2  10  21    11516.13    11073.06   1509.47 o 
   4  10  21      309.98      250.92    643.73 o 
 -16   0  22    12517.30    14001.26   2142.50 o 
 -14   0  22      471.51      160.69    707.03 o 
 -12   0  22    20880.09    23224.73   2260.34 o 
 -10   0  22     3363.98     4038.62   1189.09 o 
  -8   0  22    32981.95    33840.84   2506.73 o 
  -6   0  22     1931.57     2217.81    532.06 o 
  -4   0  22    54938.24    57877.91   4777.78 o 
  -2   0  22      207.66      401.72    324.66 o 
   0   0  22    90942.17    97119.75   2940.58 o 
   2   0  22     4382.28     4557.39    708.22 o 
   4   0  22    50806.71    52042.12   4290.36 o 
   6   0  22    26325.99    24842.32   2067.52 o 
   8   0  22    43620.98    39754.14   2753.12 o 
  10   0  22    19363.08    15886.66   1885.40 o 
  12   0  22    18036.95    16872.21   2024.67 o 
  14   0  22    16594.74    14515.46   2238.92 o 
 -17   1  22      332.84      425.27    561.25 o 
 -15   1  22        4.22     -348.16    424.19 o 
 -13   1  22      680.49      300.56    529.59 o 
 -11   1  22      115.39      391.58    492.19 o 
  -9   1  22      306.49      376.09    457.11 o 
  -7   1  22      363.71      416.74    301.86 o 
  -5   1  22     3290.88     3284.59    529.69 o 
  -3   1  22     1119.86      950.34    292.94 o 
  -1   1  22     2995.01     3948.32    500.97 o 
   1   1  22      399.05      868.67    284.89 o 
   3   1  22     7972.37     8763.26    660.24 o 
   5   1  22       22.97     -124.93    302.71 o 
   7   1  22     1078.22     1482.16    560.39 o 
   9   1  22      822.19      814.07    504.81 o 
  11   1  22        7.49     -248.04    393.68 o 
  13   1  22      756.85     1113.97    600.90 o 
  15   1  22       82.22      113.25    514.20 o 
 -16   2  22    26375.71    25442.32   2062.16 o 
 -14   2  22     1413.69     1308.76    618.93 o 
 -12   2  22    45258.68    44587.94   2177.69 o 
 -10   2  22       60.62      171.17    312.98 o 
  -8   2  22    63209.30    60676.39   2181.40 o 
  -6   2  22     2384.24     2861.13    524.44 o 
  -4   2  22    44881.42    46372.73   3015.22 o 
  -2   2  22     7228.61     7637.07    589.49 o 
   0   2  22    53921.54    57705.04   2266.76 o 
   2   2  22     5553.22     5669.70    544.12 o 
   4   2  22    22192.45    22795.07   1072.00 o 
   6   2  22    11023.08    10585.62   1136.84 o 
   8   2  22    20422.58    17877.68   1347.53 o 
  10   2  22    11729.43    11885.81   1340.18 o 
  12   2  22     9624.38     8076.36   1206.75 o 
  14   2  22     7921.43     6742.97   1185.45 o 
 -15   3  22      377.10     1007.38    604.71 o 
 -13   3  22     3198.39     4200.05    907.47 o 
 -11   3  22     5091.89     5178.42    773.35 o 
  -9   3  22     3416.32     3913.20    659.11 o 
  -7   3  22     7289.86     8025.23    903.57 o 
  -5   3  22     5084.56     5805.43    745.04 o 
  -3   3  22     5220.38     6639.59    840.30 o 
  -1   3  22       50.51      157.64    274.52 o 
   1   3  22     9743.33    10789.18    660.93 o 
   3   3  22     2027.99     2548.17    407.72 o 
   5   3  22     1347.27     1740.95    436.97 o 
   7   3  22       42.34     -128.08    348.20 o 
   9   3  22     1396.19     2000.32    624.07 o 
  11   3  22      521.76      286.71    468.21 o 
  13   3  22     1899.41     1485.49    674.27 o 
  15   3  22      278.74      384.33    670.84 o 
 -16   4  22    19007.69    18885.17   1573.61 o 
 -14   4  22     1954.54     1970.85    586.21 o 
 -12   4  22    24038.31    23694.63   3335.14 o 
 -10   4  22      127.88      228.30    356.41 o 
  -8   4  22    40888.13    38842.57   4350.75 o 
  -6   4  22       44.09      238.13    310.53 o 
  -4   4  22    41421.16    40504.04   3911.17 o 
  -2   4  22      381.39      603.44    324.67 o 
   0   4  22    65611.91    65704.50   4041.37 o 
   2   4  22     2243.73     2337.86    359.53 o 
   4   4  22    41337.26    37339.78   1410.05 o 
   6   4  22     9885.64     8725.25   1505.11 o 
   8   4  22    26117.12    24187.40   1548.72 o 
  10   4  22    15301.99    13444.47   1423.52 o 
  12   4  22     9662.36     8969.96   1330.86 o 
  14   4  22     7946.12     7097.44   1292.05 o 
 -15   5  22      585.35      801.53    488.37 o 
 -13   5  22     6523.57     5556.51    865.71 o 
 -11   5  22     4552.82     4667.72    769.66 o 
  -9   5  22     5320.98     5450.58    768.32 o 
  -7   5  22     6209.77     6683.48   1537.44 o 
  -5   5  22     7481.39     7949.28    936.90 o 
  -3   5  22    13908.06    14743.92   1096.66 o 
  -1   5  22      597.30      645.51    358.38 o 
   1   5  22    19334.98    19466.01   2371.26 o 
   3   5  22     1454.25     2344.65    639.78 o 
   5   5  22    21992.94    20324.92   1355.65 o 
   7   5  22        8.35      308.30    376.13 o 
   9   5  22    11119.21    10468.30   1308.09 o 
  11   5  22       45.65      -13.53    560.89 o 
  13   5  22     7591.38     6619.49   1234.08 o 
 -14   6  22     1072.92     1603.37    670.35 o 
 -12   6  22    18128.51    17641.12   1936.08 o 
 -10   6  22       33.95      283.17    407.77 o 
  -8   6  22    21985.50    21424.35   2848.00 o 
  -6   6  22       12.42      -52.24    318.06 o 
  -4   6  22    27355.37    25494.97   3198.94 o 
  -2   6  22     1217.50     1441.11    430.76 o 
   0   6  22    26105.32    22544.71   1446.27 o 
   2   6  22     2825.38     3426.00    723.37 o 
   4   6  22    24251.51    22701.97   1468.59 o 
   6   6  22     5903.92     5714.86    969.40 o 
   8   6  22    13076.64    13377.39   1415.53 o 
  10   6  22     3773.34     3756.77    922.65 o 
  12   6  22     5784.10     5587.20   1158.96 o 
 -13   7  22     8256.64     8108.10   1365.85 o 
 -11   7  22     3622.16     3803.38   1028.40 o 
  -9   7  22     6816.76     6042.39   2013.95 o 
  -7   7  22     8483.88     7688.38    959.52 o 
  -5   7  22     6368.77     6534.04   1863.98 o 
  -3   7  22    14676.20    13502.14   2126.43 o 
  -1   7  22     3870.65     3662.76    813.64 o 
   1   7  22    12150.76    12445.78   1290.86 o 
   3   7  22     1161.31     1743.56    623.80 o 
   5   7  22    13480.23    13364.14   1410.15 o 
   7   7  22       53.93      182.11    685.60 o 
   9   7  22     9154.28     8516.85   1263.90 o 
  11   7  22       79.73      256.82    712.08 o 
 -10   8  22       22.81      151.31    401.53 o 
  -8   8  22     5350.16     4746.86   1114.10 o 
  -6   8  22       14.53       17.27    550.25 o 
  -4   8  22     9954.98     8705.69   1226.50 o 
  -2   8  22       35.60     -266.88    388.73 o 
   0   8  22     8029.13     9475.65   1257.16 o 
   2   8  22       23.26      123.14    405.20 o 
   4   8  22     8850.15    10193.14   1376.81 o 
   6   8  22     1105.91      903.97    634.42 o 
   8   8  22     5110.82     4745.64   1564.03 o 
  -9   9  22     6724.56     6445.02   1199.80 o 
  -7   9  22     6187.16     5798.78   1333.71 o 
  -5   9  22     4868.02     4301.33    986.76 o 
  -3   9  22     8510.42     8782.66   1306.65 o 
  -1   9  22     3257.78     3406.87    902.33 o 
   1   9  22    11966.02    12369.30   1486.72 o 
   3   9  22     1449.63     2269.94    937.35 o 
   5   9  22    10286.65    12095.55   1572.08 o 
   7   9  22      443.40      138.48    624.62 o 
  -4  10  22     1981.30     1717.67    839.18 o 
  -2  10  22       25.80      133.38    695.78 o 
   0  10  22     2714.83     2701.17    903.28 o 
   2  10  22       23.12     -123.23    632.47 o 
 -15   1  23     1320.39     1692.92    700.65 o 
 -13   1  23    27083.22    28269.89   1800.49 o 
 -11   1  23     1049.73     1400.22    749.88 o 
  -9   1  23    41310.34    45201.66   2105.45 o 
  -7   1  23      519.99     1100.86    376.62 o 
  -5   1  23    46140.61    48557.98   2298.15 o 
  -3   1  23      485.67      601.92    253.29 o 
  -1   1  23    56150.61    60744.43   1466.16 o 
   1   1  23     6352.72     6410.84    584.36 o 
   3   1  23    38399.64    42393.15   2651.76 o 
   5   1  23    13916.80    13416.26   1184.63 o 
   7   1  23    25922.06    24953.08   1563.54 o 
   9   1  23    11609.01    12469.54   1344.53 o 
  11   1  23    16002.11    13409.93   1880.05 o 
  13   1  23     8973.81     8586.18   1298.66 o 
  15   1  23     9312.52     7853.99   1301.82 o 
 -16   2  23      428.81      744.06    613.43 o 
 -14   2  23      364.55      644.79    552.09 o 
 -12   2  23      718.52     1079.64    608.05 o 
 -10   2  23       47.29      239.59    465.44 o 
  -8   2  23     1307.56     1833.74    475.37 o 
  -6   2  23     1012.02     1123.81    387.47 o 
  -4   2  23      578.22      822.72    348.23 o 
  -2   2  23      229.64      556.02    278.28 o 
   0   2  23      762.17     1166.86    304.11 o 
   2   2  23     3060.56     3514.12    465.94 o 
   4   2  23      252.71       65.41    272.71 o 
   6   2  23     2770.39     2231.06    620.77 o 
   8   2  23       87.94       79.69    405.20 o 
  10   2  23      843.23      728.45    515.09 o 
  12   2  23      384.89      807.18    552.34 o 
  14   2  23       45.50       13.16    519.93 o 
 -15   3  23     5303.65     4783.19    963.11 o 
 -13   3  23    29205.76    28328.93   2099.65 o 
 -11   3  23     6741.53     6013.81    821.06 o 
  -9   3  23    38466.05    34136.40   2356.83 o 
  -7   3  23     3070.24     2635.02    638.88 o 
  -5   3  23    48745.38    47460.47   4753.56 o 
  -3   3  23      875.88     1171.26    393.54 o 
  -1   3  23    50490.10    51287.04   2576.52 o 
   1   3  23     2774.45     3480.11    466.68 o 
   3   3  23    37881.97    38322.04   2407.46 o 
   5   3  23     5827.74     5666.49    907.48 o 
   7   3  23    20491.60    19968.02   1431.59 o 
   9   3  23     8211.51     7188.45   1075.31 o 
  11   3  23    13055.02    11916.02   1403.90 o 
  13   3  23     9683.33     8387.70   1303.90 o 
 -14   4  23     2759.68     2464.62    768.15 o 
 -12   4  23     2666.39     3013.16    670.41 o 
 -10   4  23     2318.08     2440.18    618.08 o 
  -8   4  23    10077.17     9256.69    992.57 o 
  -6   4  23     8266.98     8757.58    894.23 o 
  -4   4  23     6022.98     6524.24    820.54 o 
  -2   4  23     4487.04     5100.85    719.22 o 
   0   4  23    14646.97    14424.26    939.27 o 
   2   4  23     1214.82     1312.54    412.04 o 
   4   4  23    13064.05    12334.91   1273.97 o 
   6   4  23       88.56       32.14    371.17 o 
   8   4  23     9000.85     8035.74   1128.18 o 
  10   4  23       49.08     -111.62    423.99 o 
  12   4  23     3796.21     2363.62    885.39 o 
 -13   5  23    18347.01    16685.23   2844.26 o 
 -11   5  23     1172.27     1289.77    519.19 o 
  -9   5  23    23170.33    20931.27   2012.16 o 
  -7   5  23      934.52      885.29    425.26 o 
  -5   5  23    31436.45    31639.62   3894.80 o 
  -3   5  23      502.07      884.22    395.73 o 
  -1   5  23    36738.37    36933.33   4516.35 o 
   1   5  23     1004.50      883.78    469.64 o 
   3   5  23    29228.03    27145.17   1588.08 o 
   5   5  23     5855.55     5774.17    892.30 o 
   7   5  23    20040.28    21108.95   1217.29 o 
   9   5  23     7550.79     7436.01   1226.58 o 
  11   5  23    10170.74    10166.68   1414.99 o 
  13   5  23     4709.05     3947.01   1070.86 o 
 -12   6  23     1809.01     1715.69    569.37 o 
 -10   6  23     6356.11     6895.89   1126.83 o 
  -8   6  23     9637.29     8097.81   1202.08 o 
  -6   6  23     7140.21     7434.25   1085.79 o 
  -4   6  23    14134.50    13770.82   1085.21 o 
  -2   6  23     1939.49     2183.82    661.99 o 
   0   6  23    22156.28    19652.42   1434.23 o 
   2   6  23     2085.42     1957.13    689.02 o 
   4   6  23    15300.92    14908.80   1260.79 o 
   6   6  23      817.52      214.25    642.75 o 
   8   6  23    10822.20    10513.05   1343.76 o 
  10   6  23        1.08      172.53    609.74 o 
 -11   7  23      394.59      216.77    512.42 o 
  -9   7  23     9813.13     8580.45   2629.92 o 
  -7   7  23       15.71      -11.97    448.37 o 
  -5   7  23    14910.49    12212.27   1992.53 o 
  -3   7  23       73.14      119.10    473.49 o 
  -1   7  23    15126.13    13709.70   1340.95 o 
   1   7  23     1038.02      958.77    530.24 o 
   3   7  23    15028.58    14546.05   1435.48 o 
   5   7  23      560.95      680.46    551.57 o 
   7   7  23    13216.20    13572.76   2185.35 o 
   9   7  23      547.19      514.20    953.41 o 
 -10   8  23     5351.07     4895.13   1064.25 o 
  -8   8  23     6499.15     6093.65   1317.64 o 
  -6   8  23     5820.97     5465.47   1489.04 o 
  -4   8  23     8458.48     9024.83   1278.48 o 
  -2   8  23     3944.93     4349.48    939.29 o 
   0   8  23    10474.66    10956.94   1362.91 o 
   2   8  23     4365.20     4404.96    956.41 o 
   4   8  23    11240.15    13071.79   1527.37 o 
   6   8  23      596.92      -35.71    554.86 o 
   8   8  23    10586.46     9876.94   2024.67 o 
  -7   9  23       73.56      212.15    538.39 o 
  -5   9  23     6144.95     5695.35   1135.93 o 
  -3   9  23       13.21      209.13    608.05 o 
  -1   9  23     4775.99     4809.39   1058.44 o 
   1   9  23       99.41     -130.34    565.70 o 
   3   9  23     4585.17     4486.10   1044.52 o 
   5   9  23      313.56       69.11    619.90 o 
  -2  10  23     3356.98     2842.60    960.80 o 
   0  10  23     7182.01     6820.09   1312.26 o 
 -16   0  24     5450.26     5431.25   1392.63 o 
 -14   0  24    18612.84    21478.59   2335.33 o 
 -12   0  24     1915.65     2678.13   1092.68 o 
 -10   0  24    42872.33    44928.29   3085.20 o 
  -8   0  24       59.34       96.41    460.64 o 
  -6   0  24    58230.68    62325.42   3342.30 o 
  -4   0  24     1019.45      779.08    400.61 o 
  -2   0  24    51760.49    53467.73   2303.19 o 
   0   0  24     5535.61     5752.52    829.22 o 
   2   0  24    47360.93    49556.91   1915.33 o 
   4   0  24     3095.45     3813.66   1114.10 o 
   6   0  24    28023.76    26642.03   2281.77 o 
   8   0  24     7838.23     8441.46   1617.59 o 
  10   0  24    31122.41    24135.30   2378.18 o 
  12   0  24     4365.42     3545.84   1274.79 o 
  14   0  24    11255.35     8055.81   1788.99 o 
 -15   1  24       46.18      213.85    510.25 o 
 -13   1  24      162.24      366.88    509.61 o 
 -11   1  24       34.67      320.19    501.90 o 
  -9   1  24      227.63      608.50    530.27 o 
  -7   1  24       76.34       85.07    277.38 o 
  -5   1  24       14.60      176.18    276.98 o 
  -3   1  24      198.28      371.17    234.06 o 
  -1   1  24      636.51      592.40    267.17 o 
   1   1  24       48.29      414.74    246.58 o 
   3   1  24       40.92      164.66    248.23 o 
   5   1  24     1061.72     1020.47    478.82 o 
   7   1  24       74.86      -19.98    391.93 o 
   9   1  24     1002.86     1249.50    593.26 o 
  11   1  24      684.76      975.05    570.96 o 
  13   1  24       26.07      162.85    475.98 o 
 -14   2  24    28319.22    28077.98   1885.01 o 
 -12   2  24     6658.32     6863.40   1115.74 o 
 -10   2  24    40459.85    38375.62   2036.97 o 
  -8   2  24     2641.08     2590.27    554.64 o 
  -6   2  24    58262.00    57842.50   4073.96 o 
  -4   2  24      598.10      987.77    361.32 o 
  -2   2  24    42675.48    45038.35   1707.57 o 
   0   2  24     3465.47     4061.27    505.13 o 
   2   2  24    46096.94    47459.98   3355.29 o 
   4   2  24     3240.78     3614.40    587.67 o 
   6   2  24    23368.85    21787.26   1468.05 o 
   8   2  24     5088.68     4586.85    913.61 o 
  10   2  24    21005.43    18935.30   1746.14 o 
  12   2  24     8277.90     7740.75   1245.64 o 
  14   2  24     7652.83     7150.57   1199.17 o 
 -15   3  24     2934.66     3277.74    848.29 o 
 -13   3  24     1147.11     1367.53    681.74 o 
 -11   3  24     2364.78     1685.82    515.42 o 
  -9   3  24     6039.07     6028.29    805.78 o 
  -7   3  24      942.09     1075.99    399.89 o 
  -5   3  24     7881.64     7979.36    846.88 o 
  -3   3  24      988.26     1446.01    397.07 o 
  -1   3  24     4060.26     4910.23    666.78 o 
   1   3  24      192.13      257.60    223.18 o 
   3   3  24     3163.20     2920.63    526.75 o 
   5   3  24       11.74       29.08    359.94 o 
   7   3  24     3613.55     3593.74    795.26 o 
   9   3  24       48.89      257.45    460.39 o 
  11   3  24      946.61     1058.60    615.14 o 
  13   3  24        4.48     -150.81    472.88 o 
 -14   4  24    15255.84    15552.21   1636.12 o 
 -12   4  24     4337.86     4027.08    746.79 o 
 -10   4  24    15749.90    17257.68   1277.67 o 
  -8   4  24     3635.12     3238.56    636.92 o 
  -6   4  24    35702.94    37259.93   3680.97 o 
  -4   4  24     1941.84     1662.75    465.25 o 
  -2   4  24    33567.95    35907.68   4234.52 o 
   0   4  24       40.64      391.92    301.36 o 
   2   4  24    37378.47    38001.11   2417.29 o 
   4   4  24     3637.18     3926.11    649.81 o 
   6   4  24    26320.67    25660.74   3267.32 o 
   8   4  24     4963.11     4462.82    904.99 o 
  10   4  24    14252.94    14049.79   1505.35 o 
  12   4  24     8120.48     6301.08   1224.61 o 
 -13   5  24      652.39      648.88    466.86 o 
 -11   5  24     4079.96     3763.08    730.47 o 
  -9   5  24     8888.99     8844.71   1069.68 o 
  -7   5  24     5496.88     5709.54   1358.38 o 
  -5   5  24     6244.54     6203.80    802.32 o 
  -3   5  24     5888.56     5271.17    737.41 o 
  -1   5  24    17462.52    18146.74   1994.66 o 
   1   5  24     2106.38     2191.39    528.36 o 
   3   5  24    10331.17    10877.74   1483.68 o 
   5   5  24     1776.89     1615.07    658.49 o 
   7   5  24    11642.53     9232.68   1403.34 o 
   9   5  24        2.74      126.39    536.92 o 
  11   5  24     5416.84     4825.90   1110.73 o 
 -12   6  24     2098.65     1958.61    574.86 o 
 -10   6  24     9935.24     9323.16   1164.78 o 
  -8   6  24       25.56      -14.01    372.82 o 
  -6   6  24    20266.56    21260.73   1520.88 o 
  -4   6  24      129.44      270.16    352.15 o 
  -2   6  24    25652.05    24560.04   1316.39 o 
   0   6  24     1600.24      739.16    717.74 o 
   2   6  24    18369.63    13401.36   2013.95 o 
   4   6  24     1338.36     1348.53    587.02 o 
   6   6  24    17734.25    16507.99   2046.09 o 
   8   6  24     1281.15     1780.81    707.73 o 
  10   6  24     7576.84     6511.72   1203.06 o 
 -11   7  24     6285.53     6429.76   1135.78 o 
  -9   7  24     4703.54     3241.95    826.65 o 
  -7   7  24    10599.60     8951.06   1312.26 o 
  -5   7  24     4123.21     3195.08    937.35 o 
  -3   7  24     4831.25     3310.17   1210.51 o 
  -1   7  24    10841.88    10337.58   1896.12 o 
   1   7  24     4135.18     3435.41    854.28 o 
   3   7  24    12535.97    10843.30   1365.36 o 
   5   7  24     1576.98      889.60    601.88 o 
   7   7  24    11716.46    11537.38   2142.50 o 
   9   7  24       35.68     -257.10    889.14 o 
  -8   8  24       15.96     -139.78    468.00 o 
  -6   8  24     8100.48     5656.21   1639.01 o 
  -4   8  24       31.48       96.41    728.45 o 
  -2   8  24     7288.74     6932.58   1145.33 o 
   0   8  24      759.75      753.15    643.73 o 
   2   8  24     7013.37     7561.72   1230.48 o 
   4   8  24      153.61     -260.18    578.55 o 
   6   8  24     7944.50     7506.53   1302.62 o 
  -5   9  24     5003.91     5518.82   1628.30 o 
  -3   9  24     5435.51     4231.68   1035.59 o 
  -1   9  24     6684.53     7911.59   1325.54 o 
   1   9  24     2566.42     2561.18    908.80 o 
   3   9  24     9252.65     8279.56   1346.38 o 
 -15   1  25    21340.96    21371.85   1677.83 o 
 -13   1  25     2536.71     3381.49    897.03 o 
 -11   1  25    37315.49    37565.47   2897.74 o 
  -9   1  25     1149.65     2069.31    655.20 o 
  -7   1  25    51715.45    56597.42   2355.65 o 
  -5   1  25      124.63     -179.60    249.86 o 
  -3   1  25    42144.95    44974.89   2665.48 o 
  -1   1  25      948.99     1227.69    347.97 o 
   1   1  25    64375.98    66799.90   1955.39 o 
   3   1  25      290.23      317.14    284.26 o 
   5   1  25    24923.89    23284.84   1522.50 o 
   7   1  25     9037.54     9612.69   1219.39 o 
   9   1  25    26090.50    25331.35   1707.12 o 
  11   1  25     7120.24     6540.50   1109.55 o 
  13   1  25     9234.13     6859.84   1203.76 o 
 -14   2  25      271.16      456.38    549.09 o 
 -12   2  25     1277.14     1514.80    643.46 o 
 -10   2  25       28.90       49.58    485.02 o 
  -8   2  25      289.31      564.70    369.21 o 
  -6   2  25      951.06     1175.34    400.08 o 
  -4   2  25      859.40      928.63    367.56 o 
  -2   2  25     2095.53     2163.23    481.20 o 
   0   2  25       27.11      454.19    261.75 o 
   2   2  25     4408.78     4492.13    549.04 o 
   4   2  25       57.88       44.14    337.17 o 
   6   2  25     4701.80     5142.04    927.72 o 
   8   2  25       40.14     -176.56    398.83 o 
  10   2  25     1323.68      928.89    575.54 o 
  12   2  25      311.41      426.90    501.44 o 
 -13   3  25     4616.12     4525.54   1011.06 o 
 -11   3  25    21393.34    21917.51   1649.45 o 
  -9   3  25     3026.95     3493.28    661.48 o 
  -7   3  25    39553.98    35997.34   2564.59 o 
  -5   3  25      212.31      149.99    311.80 o 
  -3   3  25    33879.07    35214.84   2444.83 o 
  -1   3  25       55.96      380.45    299.37 o 
   1   3  25    42745.13    42877.79   2392.63 o 
   3   3  25      529.51      566.83    362.46 o 
   5   3  25    29755.40    26952.55   1629.82 o 
   7   3  25     1585.90     1787.17    669.58 o 
   9   3  25    24688.75    21296.32   1618.43 o 
  11   3  25     5548.31     5351.44   1094.08 o 
 -14   4  25     1153.98     1574.92    670.84 o 
 -12   4  25     4019.53     3278.77    697.52 o 
 -10   4  25     6040.55     6049.56    861.52 o 
  -8   4  25      994.25     1422.74    503.84 o 
  -6   4  25     4959.20     5590.55    944.66 o 
  -4   4  25     2611.38     3292.05    640.56 o 
  -2   4  25     5595.14     6575.37    913.54 o 
   0   4  25      778.95     1021.66    414.33 o 
   2   4  25     4163.82     5053.78    709.23 o 
   4   4  25      715.63     1051.22    408.06 o 
   6   4  25     8329.82     8371.59   1149.52 o 
   8   4  25       28.31       15.00    452.79 o 
  10   4  25     4172.05     4303.47   1033.76 o 
  12   4  25      104.01      594.11    727.68 o 
 -13   5  25     3846.26     4162.29    752.56 o 
 -11   5  25    11976.01    13656.15   2025.57 o 
  -9   5  25      748.56     1577.05    533.94 o 
  -7   5  25    23172.30    23118.88   2590.31 o 
  -5   5  25      478.33      574.50    400.81 o 
  -3   5  25    27815.65    29693.71   2209.67 o 
  -1   5  25      202.97      481.24    349.06 o 
   1   5  25    21627.73    23941.88   2232.21 o 
   3   5  25     1282.39     1656.71    608.05 o 
   5   5  25    21888.47    18393.39   2088.94 o 
   7   5  25     2620.13     2262.89    695.50 o 
   9   5  25    12660.80    12110.55   1514.75 o 
  11   5  25     3017.69     3102.39   1124.81 o 
 -12   6  25     6972.63     7513.31   1059.58 o 
 -10   6  25     2059.69     2433.50    663.93 o 
  -8   6  25    10439.92    11006.43   1847.17 o 
  -6   6  25     3540.62     4428.78    768.99 o 
  -4   6  25     9299.61     9939.52   1035.93 o 
  -2   6  25    13267.43    14654.12   1116.18 o 
   0   6  25     3578.62     3664.63    897.41 o 
   2   6  25    11462.10     9512.71   1842.55 o 
   4   6  25     3513.97     3160.19   1167.66 o 
   6   6  25     9133.58     9223.48   1853.27 o 
   8   6  25      396.06     1264.08   1017.69 o 
  10   6  25     6515.49     5020.47   1124.93 o 
  -9   7  25      241.34      320.69    533.02 o 
  -7   7  25     9903.86     8786.19   1351.34 o 
  -5   7  25       46.70      -66.68    465.70 o 
  -3   7  25    14145.38    13926.47   2094.30 o 
  -1   7  25      316.70     -117.84    642.75 o 
   1   7  25     9861.23     9705.54   1917.54 o 
   3   7  25       19.82     -278.53    653.46 o 
   5   7  25    10926.66     8816.40   1863.98 o 
   7   7  25      366.59      404.69    548.21 o 
  -8   8  25     7500.54     6942.51   1708.65 o 
  -6   8  25     3361.48     2604.73    835.44 o 
  -4   8  25     6329.04     5677.63   1606.88 o 
  -2   8  25     4534.63     4135.03   1403.34 o 
   0   8  25     2436.99     3010.22   1306.93 o 
   2   8  25     9137.58     8305.91   1262.56 o 
   4   8  25     1117.65     1445.65    752.30 o 
   6   8  25     8895.34     9535.21   1390.76 o 
  -3   9  25     2355.39     1564.03   1006.98 o 
  -1   9  25       16.27      -32.14    824.86 o 
   1   9  25     2119.19     2570.27    877.12 o 
 -14   0  26     3304.02     3631.54   1221.23 o 
 -12   0  26    33202.49    32105.41   2860.24 o 
 -10   0  26     3119.74     3417.29   1199.80 o 
  -8   0  26    49573.20    53487.59   3353.02 o 
  -6   0  26     1842.65     1896.12    857.00 o 
  -4   0  26    35501.75    41168.20   2763.83 o 
  -2   0  26       23.55      199.70    348.20 o 
   0   0  26    56339.00    59168.68   7504.12 o 
   2   0  26      118.23      691.43    431.57 o 
   4   0  26    27755.46    23599.67   2163.93 o 
   6   0  26     3711.16     3395.87   1135.53 o 
   8   0  26    16759.28    16850.79   2024.67 o 
  10   0  26     7548.04     7327.36   1681.87 o 
  12   0  26     9279.44     9855.51   1960.39 o 
 -13   1  26      907.22      957.90    626.77 o 
 -11   1  26      101.46       73.27    507.00 o 
  -9   1  26      724.25      950.17    563.68 o 
  -7   1  26      148.64      370.01    413.64 o 
  -5   1  26      538.62      646.73    366.32 o 
  -3   1  26     1029.01     1065.12    397.29 o 
  -1   1  26       45.66      373.10    264.78 o 
   1   1  26     1086.58     1450.62    381.07 o 
   3   1  26        5.82      305.19    346.48 o 
   5   1  26     1266.21     1146.09    549.14 o 
   7   1  26       15.32      -48.67    393.32 o 
   9   1  26      845.73      792.80    549.14 o 
  11   1  26       12.66      158.61    499.26 o 
 -14   2  26     4050.51     4672.02   1049.83 o 
 -12   2  26    24875.61    24263.12   2072.87 o 
 -10   2  26     4514.35     5299.35   1024.85 o 
  -8   2  26    33124.66    30799.33   1840.65 o 
  -6   2  26     3264.52     2812.04    578.40 o 
  -4   2  26    31250.83    30599.35   1990.71 o 
  -2   2  26        4.99      434.55    329.55 o 
   0   2  26    45365.39    48676.75   1679.15 o 
   2   2  26      212.24      195.93    279.96 o 
   4   2  26    32397.96    29627.14   3990.41 o 
   6   2  26     3317.04     3484.13    810.51 o 
   8   2  26    23134.94    19187.23   1622.95 o 
  10   2  26     6152.93     5375.31   1064.16 o 
  12   2  26    13689.81    14166.07   1616.59 o 
 -13   3  26     2419.54     2469.49    792.66 o 
 -11   3  26     1656.87     1987.97    738.52 o 
  -9   3  26     1573.58     1897.23    546.80 o 
  -7   3  26     2713.07     2379.73    557.35 o 
  -5   3  26     2479.67     3117.70    602.35 o 
  -3   3  26     3624.00     3851.75    648.79 o 
  -1   3  26     1179.44     1716.47    456.34 o 
   1   3  26     4931.32     5703.16    740.23 o 
   3   3  26      982.65      832.93    417.37 o 
   5   3  26     5565.99     5943.31   1003.28 o 
   7   3  26       62.39       25.34    391.93 o 
   9   3  26     3632.76     3404.44    850.13 o 
  11   3  26        0.83      131.73    559.93 o 
 -12   4  26    12812.73    13450.25   1563.54 o 
 -10   4  26     2708.95     2910.20    659.00 o 
  -8   4  26    17691.26    17665.92   1360.72 o 
  -6   4  26     2021.35     2211.65    543.40 o 
  -4   4  26    26456.79    26203.18   2189.06 o 
  -2   4  26      641.13      799.48    388.94 o 
   0   4  26    30371.29    28969.73   2596.39 o 
   2   4  26      215.35      429.11    464.70 o 
   4   4  26    27326.25    22399.87   2313.90 o 
   6   4  26     2675.89     3016.67    779.22 o 
   8   4  26    18487.63    16666.17   1512.69 o 
  10   4  26     2765.92     2659.49    829.42 o 
 -11   5  26     1072.05      992.67    502.22 o 
  -9   5  26     4566.67     4860.87    826.28 o 
  -7   5  26     4708.03     4481.33    776.22 o 
  -5   5  26     6011.57     6224.95    939.06 o 
  -3   5  26     8469.25     9155.74   1509.11 o 
  -1   5  26     4815.34     4541.15    742.13 o 
   1   5  26    10698.02    10880.34   1020.24 o 
   3   5  26     3105.66     3196.09    811.11 o 
   5   5  26     7726.86     6695.32   1617.59 o 
   7   5  26      687.28      732.62    540.88 o 
   9   5  26     6270.62     5556.50   1199.84 o 
 -10   6  26     2023.01     2042.48    632.87 o 
  -8   6  26     9890.87     9762.86   1246.45 o 
  -6   6  26      271.91      440.89    432.34 o 
  -4   6  26    16992.72    16575.77   1355.08 o 
  -2   6  26      809.39      592.81    438.04 o 
   0   6  26    17184.57    17098.03   1521.14 o 
   2   6  26       44.86       23.07    490.80 o 
   4   6  26    13883.86    13412.27   2088.94 o 
   6   6  26      217.68      492.78    910.56 o 
   8   6  26    11891.95    11162.44   2163.93 o 
  -9   7  26     5684.25     3876.28    920.14 o 
  -7   7  26     3739.72     3430.82    931.62 o 
  -5   7  26     6693.60     6319.57   1168.26 o 
  -3   7  26     4991.33     4769.44   1130.17 o 
  -1   7  26     2753.71     2249.63   1071.25 o 
   1   7  26     5984.53     4852.77   1446.19 o 
   3   7  26     3261.56     3353.02   1317.64 o 
   5   7  26     8035.63     5902.60   1639.01 o 
   7   7  26     1410.11      332.09    942.70 o 
  -6   8  26      206.15      881.49    635.07 o 
  -4   8  26     6832.27     6455.24   1708.65 o 
  -2   8  26       60.09      128.55    664.18 o 
   0   8  26     4427.56     3460.14   1274.79 o 
   2   8  26       35.09      792.73   1039.11 o 
   4   8  26     4755.25     4049.33   1499.75 o 
 -13   1  27    17862.95    18048.77   1651.83 o 
 -11   1  27     7593.41     8000.81   1751.50 o 
  -9   1  27    31221.96    30427.95   1908.69 o 
  -7   1  27     5965.66     7020.24   1094.08 o 
  -5   1  27    43285.68    44153.09   2477.91 o 
  -3   1  27     1982.52     2895.54    633.02 o 
  -1   1  27    43628.92    45481.80   1411.85 o 
   1   1  27     1042.57     1282.96    350.77 o 
   3   1  27    45106.56    40459.85   1980.82 o 
   5   1  27     1029.07      824.19    541.57 o 
   7   1  27    21282.30    19213.14   1944.32 o 
   9   1  27     2995.51     2269.58    772.19 o 
  11   1  27    13513.07    13453.39   1549.05 o 
 -12   2  27       52.23       46.24    535.26 o 
 -10   2  27     1198.18     1594.30    694.92 o 
  -8   2  27       88.89     -133.05    423.99 o 
  -6   2  27     4818.56     4996.96    755.31 o 
  -4   2  27     1681.97     2025.43    508.57 o 
  -2   2  27     2472.77     2452.26    669.58 o 
   0   2  27     3473.61     4211.77    637.06 o 
   2   2  27     1243.99     2115.90    516.94 o 
   4   2  27     2219.90     2045.90    651.26 o 
   6   2  27      215.72        5.06    414.76 o 
   8   2  27     1817.46     2619.52    778.98 o 
  10   2  27        9.87      -98.88    439.21 o 
 -13   3  27    12660.07    12344.11   1885.40 o 
 -11   3  27     3361.08     3511.71    912.19 o 
  -9   3  27    18721.13    18603.17   1372.53 o 
  -7   3  27     5156.11     5168.59    800.90 o 
  -5   3  27    29946.24    29908.82   2413.99 o 
  -3   3  27      433.45      679.27    392.88 o 
  -1   3  27    29648.55    32196.51   1440.73 o 
   1   3  27       17.31       62.40    339.82 o 
   3   3  27    27721.52    29181.34   2126.43 o 
   5   3  27     1455.95     1476.68    576.41 o 
   7   3  27    14159.77    13919.92   1472.13 o 
   9   3  27     2418.58     1682.22    679.72 o 
  11   3  27    12994.89    11647.80   1495.68 o 
 -12   4  27      492.33      763.11    576.48 o 
 -10   4  27     3949.27     4154.95    765.90 o 
  -8   4  27     3000.52     2935.40    647.77 o 
  -6   4  27     2247.37     2659.07    619.72 o 
  -4   4  27     2601.17     2804.02    599.32 o 
  -2   4  27     2283.45     2176.00    536.95 o 
   0   4  27     6675.31     6655.45    832.84 o 
   2   4  27     1540.11     1361.11    584.09 o 
   4   4  27     4855.27     4488.54   1349.78 o 
   6   4  27     1157.44      596.98    491.56 o 
   8   4  27     6466.49     5559.33   1041.03 o 
  10   4  27      292.56     -156.86    475.18 o 
 -11   5  27     3935.89     3714.02    746.87 o 
  -9   5  27    10304.01     9899.41   1129.34 o 
  -7   5  27     1840.76     1589.27    556.34 o 
  -5   5  27    12333.29    13026.62   2025.07 o 
  -3   5  27      628.06      805.49    456.93 o 
  -1   5  27    17159.69    16695.07   1622.20 o 
   1   5  27       92.05      234.51    450.66 o 
   3   5  27    17852.19    17080.47   1928.25 o 
   5   5  27       22.30      514.20    739.16 o 
   7   5  27    15748.37    13004.99   2228.20 o 
   9   5  27      347.46      368.82    617.04 o 
  -8   6  27     3685.81     3707.46    747.24 o 
  -6   6  27     5230.20     5838.76   1005.04 o 
  -4   6  27     5175.28     5581.21    871.09 o 
  -2   6  27     5163.63     5691.56    863.22 o 
   0   6  27     7293.75     6277.01   1349.78 o 
   2   6  27     1851.75     1995.97    730.71 o 
   4   6  27     6231.75     4295.72   1349.78 o 
   6   6  27     1202.31     1221.23    953.41 o 
  -7   7  27      512.15      345.92    552.27 o 
  -5   7  27     9588.35     9209.59   1408.70 o 
  -3   7  27     1361.41     2436.69    829.62 o 
  -1   7  27    11630.78     8089.92   1277.74 o 
   1   7  27       27.93     -238.53    514.74 o 
   3   7  27     8732.92     7380.92   1821.13 o 
   5   7  27      163.00      535.63    910.56 o 
  -2   8  27     5847.89     6445.12   1403.34 o 
   0   8  27     4328.65     3995.77   1306.93 o 
 -12   0  28     7641.45     7252.37   1767.57 o 
 -10   0  28    27648.38    25763.60   2581.72 o 
  -8   0  28     4243.51     4595.67   1381.91 o 
  -6   0  28    51610.07    52823.41   3395.87 o 
  -4   0  28     4516.36     5302.69   1339.06 o 
  -2   0  28    36271.38    35853.97   1819.11 o 
   0   0  28       69.94       95.03    382.48 o 
   2   0  28    54540.14    58021.86   2310.19 o 
   4   0  28      112.95      299.95    685.60 o 
   6   0  28    36494.11    28880.94   2571.00 o 
   8   0  28      224.07      128.55    664.18 o 
  10   0  28    21127.46    19614.62   2281.77 o 
 -13   1  28      118.41       47.76    535.63 o 
 -11   1  28      248.07      123.35    514.42 o 
  -9   1  28        3.89       91.06    522.67 o 
  -7   1  28      332.69      508.12    559.93 o 
  -5   1  28      552.38      486.42    524.91 o 
  -3   1  28      222.76      149.17    349.48 o 
  -1   1  28     1185.86     1792.08    506.62 o 
   1   1  28      117.04      685.49    326.95 o 
   3   1  28      117.64       45.83    407.15 o 
   5   1  28      448.30      287.70    473.02 o 
   7   1  28      583.61      625.46    549.14 o 
   9   1  28        7.15     -168.86    445.19 o 
 -12   2  28     5862.97     6047.22   1119.86 o 
 -10   2  28    20110.62    19690.98   1626.58 o 
  -8   2  28     3788.30     5258.07   1028.10 o 
  -6   2  28    40636.33    38453.85   1651.07 o 
  -4   2  28     1130.79     1692.10    509.96 o 
  -2   2  28    31789.03    32987.04   1481.48 o 
   0   2  28        5.98       76.44    321.64 o 
   2   2  28    32936.16    32867.17   2173.72 o 
   4   2  28       38.97      147.74    435.51 o 
   6   2  28    17389.73    14707.08   1488.57 o 
   8   2  28      664.96     1239.39    608.05 o 
  10   2  28    17277.03    14901.11   2238.92 o 
 -11   3  28     3340.59     3673.89    921.21 o 
  -9   3  28      579.12      849.21    624.62 o 
  -7   3  28     1750.79     1781.84    567.77 o 
  -5   3  28      770.79      528.29    412.08 o 
  -3   3  28      900.92     1190.42    500.09 o 
  -1   3  28     2560.70     2436.28    556.30 o 
   1   3  28      907.02      832.84    445.38 o 
   3   3  28      978.93      524.91    696.31 o 
   5   3  28      190.14      189.08    452.79 o 
   7   3  28     3867.19     3748.05    912.56 o 
   9   3  28      368.71      348.11    458.23 o 
 -10   4  28    11302.36    11098.26   1472.03 o 
  -8   4  28     5008.39     5236.73    835.00 o 
  -6   4  28    16945.87    17162.81   1277.24 o 
  -4   4  28     1251.00     1379.45    524.73 o 
  -2   4  28    18891.17    19732.44   1221.18 o 
   0   4  28      146.65      426.47    408.38 o 
   2   4  28    21262.28    22224.35   1594.50 o 
   4   4  28       36.86      -21.43    696.31 o 
   6   4  28    12168.37    11108.88   2056.80 o 
   8   4  28     1050.59      891.68    600.90 o 
  -9   5  28     1318.72     1347.84    554.28 o 
  -7   5  28     4277.77     4728.39    818.46 o 
  -5   5  28     1754.73     1554.66    570.50 o 
  -3   5  28     5483.42     5893.01    859.62 o 
  -1   5  28     5299.36     5173.10    814.69 o 
   1   5  28     1843.24     1920.57    719.81 o 
   3   5  28     4777.76     4257.62    950.45 o 
   5   5  28     1478.08      760.59    824.86 o 
   7   5  28     7094.09     5313.41   1542.60 o 
  -8   6  28     1285.70     1338.87    561.29 o 
  -6   6  28     8164.76     7533.55   1264.94 o 
  -4   6  28     1465.63      906.74    550.38 o 
  -2   6  28    11688.76    12380.40   1187.13 o 
   0   6  28      155.53       84.93    653.46 o 
   2   6  28    12082.85    10368.27   1377.63 o 
   4   6  28       78.07     1178.38    867.71 o 
   6   6  28    11214.91     9962.64   2024.67 o 
  -5   7  28     2125.86     1269.32    696.40 o 
  -3   7  28     6077.10     6696.49   1371.20 o 
  -1   7  28     4018.24     3558.68    943.57 o 
   1   7  28     2979.76     3107.92    904.36 o 
   3   7  28     6093.94     5231.41   1440.83 o 
 -11   1  29    19517.08    18951.46   2410.32 o 
  -9   1  29     5167.41     5784.59   1692.58 o 
  -7   1  29    33404.99    33096.39   2017.85 o 
  -5   1  29     2948.25     2480.53    764.05 o 
  -3   1  29    26687.77    25888.57   2263.21 o 
  -1   1  29     1517.09     2259.29    562.68 o 
   1   1  29    36999.51    36520.91   1424.07 o 
   3   1  29      635.05      354.02    478.43 o 
   5   1  29    27937.64    24487.61   1695.51 o 
   7   1  29       33.65      -97.76    417.90 o 
   9   1  29    23427.02    19257.30   2635.28 o 
 -10   2  29       31.10      529.28    612.30 o 
  -8   2  29      219.47       87.33    570.96 o 
  -6   2  29      116.64      970.87    606.72 o 
  -4   2  29      177.80      484.10    426.14 o 
  -2   2  29     1755.40     1816.29    527.70 o 
   0   2  29      128.88      717.88    442.06 o 
   2   2  29      225.71      316.78    488.49 o 
   4   2  29       36.21     -192.51    387.41 o 
   6   2  29     1286.41     1255.01    639.78 o 
   8   2  29       33.52       92.69    455.98 o 
 -11   3  29    11091.98    12001.76   1551.47 o 
  -9   3  29     4158.35     4897.62   1080.35 o 
  -7   3  29    18168.57    16927.28   1959.73 o 
  -5   3  29     3511.66     3755.72    708.39 o 
  -3   3  29    23132.74    21978.71   1495.57 o 
  -1   3  29     1135.45     1261.31    492.44 o 
   1   3  29    24847.86    21139.79   2720.98 o 
   3   3  29       73.85     -182.11    546.34 o 
   5   3  29    15887.33    13367.62   1438.26 o 
   7   3  29     1315.60     1026.73    602.45 o 
 -10   4  29      239.74      554.99    606.93 o 
  -8   4  29     4639.95     5018.60   1100.96 o 
  -6   4  29      543.42      499.96    468.17 o 
  -4   4  29     3225.57     3699.72    731.05 o 
  -2   4  29     2967.40     2808.04    637.97 o 
   0   4  29     3229.91     3366.59    687.37 o 
   2   4  29     3469.74     3004.35    825.08 o 
   4   4  29     2235.13     2635.28   1167.66 o 
   6   4  29     5354.94     4756.36   1478.33 o 
  -7   5  29    12040.97    11893.25   1213.87 o 
  -5   5  29      956.42      686.64    484.59 o 
  -3   5  29    10468.54    11276.75   1415.67 o 
  -1   5  29      182.54      -88.26    428.10 o 
   1   5  29    11162.60    10392.53   1367.13 o 
   3   5  29       44.67      -74.99    653.46 o 
   5   5  29    10671.66     9459.15   1971.10 o 
  -6   6  29     1767.85     1627.93    575.51 o 
  -4   6  29     5532.33     5850.65    923.76 o 
  -2   6  29     3492.18     3574.28    754.95 o 
   0   6  29     3342.29     3880.50   1451.55 o 
   2   6  29     2810.21     2358.47    810.76 o 
   4   6  29     2272.36     2571.00   1114.10 o 
 -10   0  30     7902.27     7273.80   1885.40 o 
  -8   0  30    21333.84    17804.20   2453.17 o 
  -6   0  30     6665.24     7134.54   1671.15 o 
  -4   0  30    18374.81    18661.20   2153.22 o 
  -2   0  30     4764.26     5838.32   1478.33 o 
   0   0  30    29408.49    28768.95   1742.45 o 
   2   0  30      909.79     1071.25    803.44 o 
   4   0  30    26782.12    22978.35   2324.62 o 
   6   0  30      105.48      182.11    674.89 o 
   8   0  30    20765.51    18521.94   2217.49 o 
  -9   1  30       23.93      136.04    712.38 o 
  -7   1  30        2.63       12.20    591.40 o 
  -5   1  30      148.19      729.54    594.83 o 
  -3   1  30      442.43      485.90    429.93 o 
  -1   1  30       16.87      114.82    413.38 o 
   1   1  30      565.01      352.25    545.23 o 
   3   1  30       69.38      654.53    495.07 o 
   5   1  30      232.79      167.34    469.46 o 
   7   1  30      140.61      352.55    465.81 o 
 -10   2  30     5019.68     6210.16   1194.25 o 
  -8   2  30    14094.43    14647.18   1658.07 o 
  -6   2  30     4523.03     5867.79   1120.57 o 
  -4   2  30    21573.53    21570.61   1569.04 o 
  -2   2  30     2022.38     2917.18    658.82 o 
   0   2  30    26138.68    25273.92   1380.66 o 
   2   2  30      371.80      -64.28    696.31 o 
   4   2  30    23265.01    20350.24   1562.52 o 
   6   2  30       56.75      238.84    461.88 o 
   8   2  30    14086.98    13717.88   1558.68 o 
  -9   3  30     2492.01     2817.39    916.56 o 
  -7   3  30      216.74      666.46    663.89 o 
  -5   3  30     1743.95     1786.15    569.27 o 
  -3   3  30      851.66      860.23    475.65 o 
  -1   3  30     1005.01     1328.14    504.63 o 
   1   3  30     2311.31     2446.13    759.89 o 
   3   3  30     1651.95     1531.89   1017.69 o 
   5   3  30     2179.31     2506.73   1114.10 o 
   7   3  30      154.52      318.55    460.44 o 
  -8   4  30     9374.98     8290.22   1057.72 o 
  -6   4  30     2811.39     3239.04    719.69 o 
  -4   4  30    13705.34    13691.90   1358.74 o 
  -2   4  30     1120.22     1587.22    540.46 o 
   0   4  30    13208.32    12299.83   1443.00 o 
   2   4  30       84.36      186.15    481.28 o 
   4   4  30    17560.95    14194.08   2271.05 o 
   6   4  30        0.85     -192.83    610.61 o 
  -5   5  30     3395.96     3162.11    747.21 o 
  -3   5  30     1312.95     1769.08    608.78 o 
  -1   5  30     5302.45     5146.24    858.10 o 
   1   5  30     1677.81     1387.30    699.17 o 
   3   5  30     3045.89     1735.43   1028.40 o 
  -2   6  30     2942.15     2526.24    669.87 o 
   0   6  30     8758.07     8408.87   1336.18 o 
  -9   1  31    14688.93    14414.03   1681.17 o 
  -7   1  31     7092.15     7554.54   1289.50 o 
  -5   1  31    24361.76    24269.10   1783.87 o 
  -3   1  31     3734.51     4222.34   1003.48 o 
  -1   1  31    25235.62    24272.47   1369.82 o 
   1   1  31      706.40     1333.17    603.72 o 
   3   1  31    24201.33    22679.92   1638.90 o 
   5   1  31        3.45     -139.84    423.38 o 
   7   1  31    14869.61    12794.34   1514.43 o 
  -8   2  31      148.00      123.96    631.44 o 
  -6   2  31     1231.71     1897.84    847.98 o 
  -4   2  31       40.09      -92.74    414.01 o 
  -2   2  31      129.09      515.16    465.87 o 
   0   2  31     1310.03     1139.15    514.50 o 
   2   2  31      472.90      -96.41    642.75 o 
   4   2  31      599.37      782.01    803.44 o 
   6   2  31       69.75      683.29    873.07 o 
  -7   3  31     4769.02     5240.27   1120.57 o 
  -5   3  31    14363.35    14983.45   1344.07 o 
  -3   3  31     3065.29     3055.49    700.40 o 
  -1   3  31    15744.32    15658.99   1240.93 o 
   1   3  31      322.56      704.13    643.73 o 
   3   3  31    23306.06    20246.66   2335.33 o 
   5   3  31      128.89     -267.81    653.46 o 
  -6   4  31     3323.46     2933.83    718.52 o 
  -4   4  31      189.19      505.08    461.30 o 
  -2   4  31     3290.06     3255.66    728.43 o 
   0   4  31     1981.24     1682.31    698.72 o 
   2   4  31     2371.58     1306.93    899.85 o 
   4   4  31     1129.57      899.85    749.88 o 
  -3   5  31     1515.36     2031.79    643.74 o 
  -1   5  31     8402.11     9278.38   1325.92 o 
   1   5  31      177.71      565.70    583.74 o 
  -6   0  32    27682.06    27252.64   2774.54 o 
  -4   0  32     3610.09     4049.33   1371.20 o 
  -2   0  32    25323.00    26599.18   2592.43 o 
   0   0  32     1749.97     2603.14   1092.68 o 
   2   0  32    24342.16    25003.01   2463.88 o 
   4   0  32       83.76      728.45    717.74 o 
  -7   1  32      809.44      977.72    740.89 o 
  -5   1  32        5.30     -413.46    587.21 o 
  -3   1  32      932.63     1837.25    810.41 o 
  -1   1  32      578.68      735.73    500.48 o 
   1   1  32      227.23      867.71    771.30 o 
   3   1  32      487.05      823.67    501.90 o 
   5   1  32       44.92      226.91    452.63 o 
  -6   2  32    16698.85    16775.06   1756.15 o 
  -4   2  32     3985.81     4184.92   1059.19 o 
  -2   2  32    16479.72    15909.92   1644.60 o 
   0   2  32     1730.83     1764.14    753.41 o 
   2   2  32    18329.76    14044.11   2206.78 o 
   4   2  32      488.62      664.18    803.44 o 
  -5   3  32       80.68        9.24    416.90 o 
  -3   3  32     1085.37     1119.15    561.26 o 
  -1   3  32     1209.82      975.12    638.88 o 
   1   3  32      691.39     1242.45    584.17 o 
   3   3  32      409.91      417.79    782.01 o 
  -2   4  32     9165.30     9085.59   1123.27 o 
   0   4  32      573.39     1100.33    694.17 o 
  -3   1  33    14732.33    16363.04   1704.30 o 
  -1   1  33     3658.47     2750.12    878.59 o 
   1   1  33    18606.05    18629.06   2174.64 o 
  -2   2  33      494.78      628.54    505.47 o 
   0   2  33      762.89     1042.93    617.04 o 
                                                 
